# Supplementary material for: Mapping molluscan endocrinology: a systematic and critical appraisal
Source: Biol Rev Camb Philos Soc. 2025 Dec 16;101(2):970–1002. doi: 10.1002/brv.70112 (PMC12965858; doi:10.1002/brv.70112)
Supplement: Supplementary file 4 — Appendix S4. Data extraction template. [file BRV-101-970-s006.xlsx]

## Sheet: Mollusca AND Hormones
Study no.	Evaluator	Authors	Publication year	Article title	Journal title	Journal: first page	Journal: last page	Journal: volume number	Journal: issue number	Abstract	doi	Funding source	Funding source category	Publication details	Mollusca AND Hormones?	Mollusca AND Receptors?	Mollusca AND Enzymes?	Mollusc class	Species	Lifestage	Sex	Total numbers of animals used in the study	Sample size (n) - at the start of the study	Study objective(s)	RoB assessment category	Hormone name	Hormone abbreviation	Hormone measured	Type of hormone	Tissue in which expressed	Extraction method	Purification method	Limit of detection (unit)	Unit of concentration	Type of sample	Concentration (units)	Intervention used?	Type of intervention	Effect of intervention	Method type	Method name (e.g. LC-MS)	Activation of a NR?	Was a ligand binding assay used?	Were tissues spiked with a positive control or internal standard?	Was a negative control used in the test?	Recovery and reproducibility of the method (e.g. specificity, precision: intra-assay, reproducibility: inter-assay)	Description of the statistical methods used (please refer to RoB guidelines: criteria used, consistency of results)	Strategy to minimise confounders? If NO strategy was used, was this clearly stated?	Within-study or between-study repetition? (independently verified experiments - separate analyses)
1	Konstantinos	Kawashima, Hideki Ohnishi, Masao Ogawa, Satoshi	2013	Distribution of unusual cholesterol precursors, 4-Methyl- and 4, 4-dimethylsterols with Δ8 unsaturation, in gonads of marine archaeogastropods	Journal of Oleo Science	465	470	62	7	In the present study, we show that four unusual cholesterol precursors, 5α-cholesta-8,14-dien-3bol, 4-methyl-5α-cholesta-8,24-dien-3b-ol (4-methylzymosterol), 4,4,14-trimethyl-5α-cholesta-8,24-dien-3b-ol (lanosterol), and 4,4-dimethyl-5α-cholesta-8,24-dien-3b-ol (4,4-dimethylzymosterol) are present in testes of the limpet Cellana grata, which is part of one of the most primitive gastropod familie…	https://doi.org/10.5650/jos.62.465	Cooperative Program （No. 118, 2012) of the Atmosphere and Ocean Research In- stitute, the University of Tokyo	public	Kawashima et al., 2013	YES	NO	NO	Gastropoda	Cellana grata	Adult	Male	N/A	N/A		Assessment A	4-Methylzymosterol	4-Methylzymosterol	4-Methylzymosterol	Sterol	testis	After collection, all limpets were immediately dissected inthe laboratory. Each of group of gonads was suspended in chloroform–methanol (2:1, v/v) and thenhomogenized for 1 min at 11,000 rpm by using an IKAUltra TurrraxÒT25 Basic homogenizer (IKA Japan KK,Nara, Japan). Lipids were extracted by the method of Blighand Dyer.	Each sample of total lipids (4－5 mg) was saponified with1.5 mL of 1.6 M KOH in 73% ethanol (v/v) at 90°C for1 h. After extraction of sterols, they were basically con- verted into their trimethylsilyl（TMS）derivatives by treat- ment with 0.3 mL of Sylon（Supelco Inc., Bellefonte, PA, USA）at 80℃ for 1 hr. The reaction mixture was evaporated under a gentle stream of nitrogen at 40℃, and the deriva- ti…	N/A	percentage (%) of total sterol content	controls	0.002	NO	no intervention	N/A	Chemical Analysis	GC-MS/FID	NO	NO	No/Not specified	N/A	N/A	No statistical analyses	individual tissues examined, but no further strategy was mentioned	2 biological replicates that were combined for analysis
1	Konstantinos	Kawashima, Hideki Ohnishi, Masao Ogawa, Satoshi	2013	Distribution of unusual cholesterol precursors, 4-Methyl- and 4, 4-dimethylsterols with Δ8 unsaturation, in gonads of marine archaeogastropods	Journal of Oleo Science	465	470	62	7	In the present study, we show that four unusual cholesterol precursors, 5α-cholesta-8,14-dien-3bol, 4-methyl-5α-cholesta-8,24-dien-3b-ol (4-methylzymosterol), 4,4,14-trimethyl-5α-cholesta-8,24-dien-3b-ol (lanosterol), and 4,4-dimethyl-5α-cholesta-8,24-dien-3b-ol (4,4-dimethylzymosterol) are present in testes of the limpet Cellana grata, which is part of one of the most primitive gastropod familie…	https://doi.org/10.5650/jos.62.465	Cooperative Program （No. 118, 2012) of the Atmosphere and Ocean Research In- stitute, the University of Tokyo	public	Kawashima et al., 2013	YES	NO	NO	Gastropoda	Cellana toreuma	Adult	Male	N/A	N/A		Assessment A	4-Methylzymosterol	4-Methylzymosterol	4-Methylzymosterol	Sterol	testis	After collection, all limpets were immediately dissected inthe laboratory. Each of group of gonads was suspended in chloroform–methanol (2:1, v/v) and thenhomogenized for 1 min at 11,000 rpm by using an IKAUltra TurrraxÒT25 Basic homogenizer (IKA Japan KK,Nara, Japan). Lipids were extracted by the method of Blighand Dyer.	Each sample of total lipids (4－5 mg) was saponified with1.5 mL of 1.6 M KOH in 73% ethanol (v/v) at 90°C for1 h. After extraction of sterols, they were basically con- verted into their trimethylsilyl（TMS）derivatives by treat- ment with 0.3 mL of Sylon（Supelco Inc., Bellefonte, PA, USA）at 80℃ for 1 hr. The reaction mixture was evaporated under a gentle stream of nitrogen at 40℃, and the deriva- ti…	N/A	percentage (%) of total sterol content	controls	0.002	NO	no intervention	N/A	Chemical Analysis	GC-MS/FID	NO	NO	No/Not specified	N/A	N/A	No statistical analyses	individual tissues examined, but no further strategy was mentioned	2 biological replicates that were combined for analysis
1	Konstantinos	Kawashima, Hideki Ohnishi, Masao Ogawa, Satoshi	2013	Distribution of unusual cholesterol precursors, 4-Methyl- and 4, 4-dimethylsterols with Δ8 unsaturation, in gonads of marine archaeogastropods	Journal of Oleo Science	465	470	62	7	In the present study, we show that four unusual cholesterol precursors, 5α-cholesta-8,14-dien-3bol, 4-methyl-5α-cholesta-8,24-dien-3b-ol (4-methylzymosterol), 4,4,14-trimethyl-5α-cholesta-8,24-dien-3b-ol (lanosterol), and 4,4-dimethyl-5α-cholesta-8,24-dien-3b-ol (4,4-dimethylzymosterol) are present in testes of the limpet Cellana grata, which is part of one of the most primitive gastropod familie…	https://doi.org/10.5650/jos.62.465	Cooperative Program （No. 118, 2012) of the Atmosphere and Ocean Research In- stitute, the University of Tokyo	public	Kawashima et al., 2013	YES	NO	NO	Gastropoda	Nipponacmea fuscoviridis	Adult	Male	N/A	N/A		Assessment A	4-Methylzymosterol	4-Methylzymosterol	4-Methylzymosterol	Sterol	testis	After collection, all limpets were immediately dissected inthe laboratory. Each of group of gonads was suspended in chloroform–methanol (2:1, v/v) and thenhomogenized for 1 min at 11,000 rpm by using an IKAUltra TurrraxÒT25 Basic homogenizer (IKA Japan KK,Nara, Japan). Lipids were extracted by the method of Blighand Dyer.	Each sample of total lipids (4－5 mg) was saponified with1.5 mL of 1.6 M KOH in 73% ethanol (v/v) at 90°C for1 h. After extraction of sterols, they were basically con- verted into their trimethylsilyl（TMS）derivatives by treat- ment with 0.3 mL of Sylon（Supelco Inc., Bellefonte, PA, USA）at 80℃ for 1 hr. The reaction mixture was evaporated under a gentle stream of nitrogen at 40℃, and the deriva- ti…	N/A	percentage (%) of total sterol content	controls	<0.1%	NO	no intervention	N/A	Chemical Analysis	GC-MS/FID	NO	NO	No/Not specified	N/A	N/A	No statistical analyses	individual tissues examined, but no further strategy was mentioned	2 biological replicates that were combined for analysis
1	Konstantinos	Kawashima, Hideki Ohnishi, Masao Ogawa, Satoshi	2013	Distribution of unusual cholesterol precursors, 4-Methyl- and 4, 4-dimethylsterols with Δ8 unsaturation, in gonads of marine archaeogastropods	Journal of Oleo Science	465	470	62	7	In the present study, we show that four unusual cholesterol precursors, 5α-cholesta-8,14-dien-3bol, 4-methyl-5α-cholesta-8,24-dien-3b-ol (4-methylzymosterol), 4,4,14-trimethyl-5α-cholesta-8,24-dien-3b-ol (lanosterol), and 4,4-dimethyl-5α-cholesta-8,24-dien-3b-ol (4,4-dimethylzymosterol) are present in testes of the limpet Cellana grata, which is part of one of the most primitive gastropod familie…	https://doi.org/10.5650/jos.62.465	Cooperative Program （No. 118, 2012) of the Atmosphere and Ocean Research In- stitute, the University of Tokyo	public	Kawashima et al., 2013	YES	NO	NO	Gastropoda	Cellana grata	Adult	Female	N/A	N/A		Assessment A	4,4-Dimethyzymosterol	4,4-Dimethyzymosterol	4,4-Dimethyzymosterol	Sterol	ovary	After collection, all limpets were immediately dissected inthe laboratory. Each of group of gonads was suspended in chloroform–methanol (2:1, v/v) and thenhomogenized for 1 min at 11,000 rpm by using an IKAUltra TurrraxÒT25 Basic homogenizer (IKA Japan KK,Nara, Japan). Lipids were extracted by the method of Blighand Dyer.	Each sample of total lipids (4－5 mg) was saponified with1.5 mL of 1.6 M KOH in 73% ethanol (v/v) at 90°C for1 h. After extraction of sterols, they were basically con- verted into their trimethylsilyl（TMS）derivatives by treat- ment with 0.3 mL of Sylon（Supelco Inc., Bellefonte, PA, USA）at 80℃ for 1 hr. The reaction mixture was evaporated under a gentle stream of nitrogen at 40℃, and the deriva- ti…	N/A	percentage (%) of total sterol content	controls	<0.1%	NO	no intervention	N/A	Chemical Analysis	GC-MS/FID	NO	NO	No/Not specified	N/A	N/A	No statistical analyses	individual tissues examined, but no further strategy was mentioned	2 biological replicates that were combined for analysis
1	Konstantinos	Kawashima, Hideki Ohnishi, Masao Ogawa, Satoshi	2013	Distribution of unusual cholesterol precursors, 4-Methyl- and 4, 4-dimethylsterols with Δ8 unsaturation, in gonads of marine archaeogastropods	Journal of Oleo Science	465	470	62	7	In the present study, we show that four unusual cholesterol precursors, 5α-cholesta-8,14-dien-3bol, 4-methyl-5α-cholesta-8,24-dien-3b-ol (4-methylzymosterol), 4,4,14-trimethyl-5α-cholesta-8,24-dien-3b-ol (lanosterol), and 4,4-dimethyl-5α-cholesta-8,24-dien-3b-ol (4,4-dimethylzymosterol) are present in testes of the limpet Cellana grata, which is part of one of the most primitive gastropod familie…	https://doi.org/10.5650/jos.62.465	Cooperative Program （No. 118, 2012) of the Atmosphere and Ocean Research In- stitute, the University of Tokyo	public	Kawashima et al., 2013	YES	NO	NO	Gastropoda	Nacella concinna	Adult	Female	N/A	N/A		Assessment A	4,4-Dimethyzymosterol	4,4-Dimethyzymosterol	4,4-Dimethyzymosterol	Sterol	ovary	After collection, all limpets were immediately dissected inthe laboratory. Each of group of gonads was suspended in chloroform–methanol (2:1, v/v) and thenhomogenized for 1 min at 11,000 rpm by using an IKAUltra TurrraxÒT25 Basic homogenizer (IKA Japan KK,Nara, Japan). Lipids were extracted by the method of Blighand Dyer.	Each sample of total lipids (4－5 mg) was saponified with1.5 mL of 1.6 M KOH in 73% ethanol (v/v) at 90°C for1 h. After extraction of sterols, they were basically con- verted into their trimethylsilyl（TMS）derivatives by treat- ment with 0.3 mL of Sylon（Supelco Inc., Bellefonte, PA, USA）at 80℃ for 1 hr. The reaction mixture was evaporated under a gentle stream of nitrogen at 40℃, and the deriva- ti…	N/A	percentage (%) of total sterol content	controls	<0.1%	NO	no intervention	N/A	Chemical Analysis	GC-MS/FID	NO	NO	No/Not specified	N/A	N/A	No statistical analyses	individual tissues examined, but no further strategy was mentioned	2 biological replicates that were combined for analysis
1	Konstantinos	Kawashima, Hideki Ohnishi, Masao Ogawa, Satoshi	2013	Distribution of unusual cholesterol precursors, 4-Methyl- and 4, 4-dimethylsterols with Δ8 unsaturation, in gonads of marine archaeogastropods	Journal of Oleo Science	465	470	62	7	In the present study, we show that four unusual cholesterol precursors, 5α-cholesta-8,14-dien-3bol, 4-methyl-5α-cholesta-8,24-dien-3b-ol (4-methylzymosterol), 4,4,14-trimethyl-5α-cholesta-8,24-dien-3b-ol (lanosterol), and 4,4-dimethyl-5α-cholesta-8,24-dien-3b-ol (4,4-dimethylzymosterol) are present in testes of the limpet Cellana grata, which is part of one of the most primitive gastropod familie…	https://doi.org/10.5650/jos.62.465	Cooperative Program （No. 118, 2012) of the Atmosphere and Ocean Research In- stitute, the University of Tokyo	public	Kawashima et al., 2013	YES	NO	NO	Gastropoda	Cellana grata	Adult	Male	N/A	N/A		Assessment A	4,4-Dimethyzymosterol	4,4-Dimethyzymosterol	4,4-Dimethyzymosterol	Sterol	testis	After collection, all limpets were immediately dissected inthe laboratory. Each of group of gonads was suspended in chloroform–methanol (2:1, v/v) and thenhomogenized for 1 min at 11,000 rpm by using an IKAUltra TurrraxÒT25 Basic homogenizer (IKA Japan KK,Nara, Japan). Lipids were extracted by the method of Blighand Dyer.	Each sample of total lipids (4－5 mg) was saponified with1.5 mL of 1.6 M KOH in 73% ethanol (v/v) at 90°C for1 h. After extraction of sterols, they were basically con- verted into their trimethylsilyl（TMS）derivatives by treat- ment with 0.3 mL of Sylon（Supelco Inc., Bellefonte, PA, USA）at 80℃ for 1 hr. The reaction mixture was evaporated under a gentle stream of nitrogen at 40℃, and the deriva- ti…	N/A	percentage (%) of total sterol content	controls	<0.1%	NO	no intervention	N/A	Chemical Analysis	GC-MS/FID	NO	NO	No/Not specified	N/A	N/A	No statistical analyses	individual tissues examined, but no further strategy was mentioned	2 biological replicates that were combined for analysis
1	Konstantinos	Kawashima, Hideki Ohnishi, Masao Ogawa, Satoshi	2013	Distribution of unusual cholesterol precursors, 4-Methyl- and 4, 4-dimethylsterols with Δ8 unsaturation, in gonads of marine archaeogastropods	Journal of Oleo Science	465	470	62	7	In the present study, we show that four unusual cholesterol precursors, 5α-cholesta-8,14-dien-3bol, 4-methyl-5α-cholesta-8,24-dien-3b-ol (4-methylzymosterol), 4,4,14-trimethyl-5α-cholesta-8,24-dien-3b-ol (lanosterol), and 4,4-dimethyl-5α-cholesta-8,24-dien-3b-ol (4,4-dimethylzymosterol) are present in testes of the limpet Cellana grata, which is part of one of the most primitive gastropod familie…	https://doi.org/10.5650/jos.62.465	Cooperative Program （No. 118, 2012) of the Atmosphere and Ocean Research In- stitute, the University of Tokyo	public	Kawashima et al., 2013	YES	NO	NO	Gastropoda	Nacella concinna	Adult	Male	N/A	N/A		Assessment A	4,4-Dimethyzymosterol	4,4-Dimethyzymosterol	4,4-Dimethyzymosterol	Sterol	testis	After collection, all limpets were immediately dissected inthe laboratory. Each of group of gonads was suspended in chloroform–methanol (2:1, v/v) and thenhomogenized for 1 min at 11,000 rpm by using an IKAUltra TurrraxÒT25 Basic homogenizer (IKA Japan KK,Nara, Japan). Lipids were extracted by the method of Blighand Dyer.	Each sample of total lipids (4－5 mg) was saponified with1.5 mL of 1.6 M KOH in 73% ethanol (v/v) at 90°C for1 h. After extraction of sterols, they were basically con- verted into their trimethylsilyl（TMS）derivatives by treat- ment with 0.3 mL of Sylon（Supelco Inc., Bellefonte, PA, USA）at 80℃ for 1 hr. The reaction mixture was evaporated under a gentle stream of nitrogen at 40℃, and the deriva- ti…	N/A	percentage (%) of total sterol content	controls	<0.1%	NO	no intervention	N/A	Chemical Analysis	GC-MS/FID	NO	NO	No/Not specified	N/A	N/A	No statistical analyses	individual tissues examined, but no further strategy was mentioned	2 biological replicates that were combined for analysis
1	Konstantinos	Kawashima, Hideki Ohnishi, Masao Ogawa, Satoshi	2013	Distribution of unusual cholesterol precursors, 4-Methyl- and 4, 4-dimethylsterols with Δ8 unsaturation, in gonads of marine archaeogastropods	Journal of Oleo Science	465	470	62	7	In the present study, we show that four unusual cholesterol precursors, 5α-cholesta-8,14-dien-3bol, 4-methyl-5α-cholesta-8,24-dien-3b-ol (4-methylzymosterol), 4,4,14-trimethyl-5α-cholesta-8,24-dien-3b-ol (lanosterol), and 4,4-dimethyl-5α-cholesta-8,24-dien-3b-ol (4,4-dimethylzymosterol) are present in testes of the limpet Cellana grata, which is part of one of the most primitive gastropod familie…	https://doi.org/10.5650/jos.62.465	Cooperative Program （No. 118, 2012) of the Atmosphere and Ocean Research In- stitute, the University of Tokyo	public	Kawashima et al., 2013	YES	NO	NO	Gastropoda	Nipponacmea fuscoviridis	Adult	Male	N/A	N/A		Assessment A	4,4-Dimethyzymosterol	4,4-Dimethyzymosterol	4,4-Dimethyzymosterol	Sterol	testis	After collection, all limpets were immediately dissected inthe laboratory. Each of group of gonads was suspended in chloroform–methanol (2:1, v/v) and thenhomogenized for 1 min at 11,000 rpm by using an IKAUltra TurrraxÒT25 Basic homogenizer (IKA Japan KK,Nara, Japan). Lipids were extracted by the method of Blighand Dyer.	Each sample of total lipids (4－5 mg) was saponified with1.5 mL of 1.6 M KOH in 73% ethanol (v/v) at 90°C for1 h. After extraction of sterols, they were basically con- verted into their trimethylsilyl（TMS）derivatives by treat- ment with 0.3 mL of Sylon（Supelco Inc., Bellefonte, PA, USA）at 80℃ for 1 hr. The reaction mixture was evaporated under a gentle stream of nitrogen at 40℃, and the deriva- ti…	N/A	percentage (%) of total sterol content	controls	<0.1%	NO	no intervention	N/A	Chemical Analysis	GC-MS/FID	NO	NO	No/Not specified	N/A	N/A	No statistical analyses	individual tissues examined, but no further strategy was mentioned	2 biological replicates that were combined for analysis
1	Konstantinos	Kawashima, Hideki Ohnishi, Masao Ogawa, Satoshi	2013	Distribution of unusual cholesterol precursors, 4-Methyl- and 4, 4-dimethylsterols with Δ8 unsaturation, in gonads of marine archaeogastropods	Journal of Oleo Science	465	470	62	7	In the present study, we show that four unusual cholesterol precursors, 5α-cholesta-8,14-dien-3bol, 4-methyl-5α-cholesta-8,24-dien-3b-ol (4-methylzymosterol), 4,4,14-trimethyl-5α-cholesta-8,24-dien-3b-ol (lanosterol), and 4,4-dimethyl-5α-cholesta-8,24-dien-3b-ol (4,4-dimethylzymosterol) are present in testes of the limpet Cellana grata, which is part of one of the most primitive gastropod familie…	https://doi.org/10.5650/jos.62.465	Cooperative Program （No. 118, 2012) of the Atmosphere and Ocean Research In- stitute, the University of Tokyo	public	Kawashima et al., 2013	YES	NO	NO	Gastropoda	Cellana grata	Adult	Male	N/A	N/A	The objective of this study is an attempt to clarify the presence of 4-methyl- and 4,4-dimethylsterols with Δ8 unsatu- ration in gonads of four dominant species of limpets by using capillary gas chromatography-mass spectrometry （GC-MS）. These results could help us to understand the function of these cholesterol precursors in cellular development of marine mollusks and mammals.	Assessment A	5α-cholesta-8,14-dien-3β-ol	5α-cholesta-8,14-dien-3β-ol	5α-cholesta-8,14-dien-3β-ol	Sterol	testis	After collection, all limpets were immediately dissected inthe laboratory. Each of group of gonads was suspended in chloroform–methanol (2:1, v/v) and thenhomogenized for 1 min at 11,000 rpm by using an IKAUltra TurrraxÒT25 Basic homogenizer (IKA Japan KK,Nara, Japan). Lipids were extracted by the method of Blighand Dyer.	Each sample of total lipids (4－5 mg) was saponified with1.5 mL of 1.6 M KOH in 73% ethanol (v/v) at 90°C for1 h. After extraction of sterols, they were basically con- verted into their trimethylsilyl（TMS）derivatives by treat- ment with 0.3 mL of Sylon（Supelco Inc., Bellefonte, PA, USA）at 80℃ for 1 hr. The reaction mixture was evaporated under a gentle stream of nitrogen at 40℃, and the deriva- ti…	N/A	percentage (%) of total sterol content	controls	<0.1%	NO	no intervention	N/A	Chemical Analysis	GC-MS/FID	NO	NO	No/Not specified	N/A	N/A	No statistical analyses	individual tissues examined, but no further strategy was mentioned	2 biological replicates that were combined for analysis
1	Konstantinos	Kawashima, Hideki Ohnishi, Masao Ogawa, Satoshi	2013	Distribution of unusual cholesterol precursors, 4-Methyl- and 4, 4-dimethylsterols with Δ8 unsaturation, in gonads of marine archaeogastropods	Journal of Oleo Science	465	470	62	7	In the present study, we show that four unusual cholesterol precursors, 5α-cholesta-8,14-dien-3bol, 4-methyl-5α-cholesta-8,24-dien-3b-ol (4-methylzymosterol), 4,4,14-trimethyl-5α-cholesta-8,24-dien-3b-ol (lanosterol), and 4,4-dimethyl-5α-cholesta-8,24-dien-3b-ol (4,4-dimethylzymosterol) are present in testes of the limpet Cellana grata, which is part of one of the most primitive gastropod familie…	https://doi.org/10.5650/jos.62.465	Cooperative Program （No. 118, 2012) of the Atmosphere and Ocean Research In- stitute, the University of Tokyo	public	Kawashima et al., 2013	YES	NO	NO	Gastropoda	Cellana grata	Adult	Female	N/A	N/A		Assessment A	5α-cholesta-8,14-dien-3β-ol	5α-cholesta-8,14-dien-3β-ol	5α-cholesta-8,14-dien-3β-ol	Sterol	ovary	After collection, all limpets were immediately dissected inthe laboratory. Each of group of gonads was suspended in chloroform–methanol (2:1, v/v) and thenhomogenized for 1 min at 11,000 rpm by using an IKAUltra TurrraxÒT25 Basic homogenizer (IKA Japan KK,Nara, Japan). Lipids were extracted by the method of Blighand Dyer.	Each sample of total lipids (4－5 mg) was saponified with1.5 mL of 1.6 M KOH in 73% ethanol (v/v) at 90°C for1 h. After extraction of sterols, they were basically con- verted into their trimethylsilyl（TMS）derivatives by treat- ment with 0.3 mL of Sylon（Supelco Inc., Bellefonte, PA, USA）at 80℃ for 1 hr. The reaction mixture was evaporated under a gentle stream of nitrogen at 40℃, and the deriva- ti…	N/A	percentage (%) of total sterol content	controls	not detected	NO	no intervention	N/A	Chemical Analysis	GC-MS/FID	NO	NO	No/Not specified	N/A	N/A	No statistical analyses	individual tissues examined, but no further strategy was mentioned	2 biological replicates that were combined for analysis
1	Konstantinos	Kawashima, Hideki Ohnishi, Masao Ogawa, Satoshi	2013	Distribution of unusual cholesterol precursors, 4-Methyl- and 4, 4-dimethylsterols with Δ8 unsaturation, in gonads of marine archaeogastropods	Journal of Oleo Science	465	470	62	7	In the present study, we show that four unusual cholesterol precursors, 5α-cholesta-8,14-dien-3bol, 4-methyl-5α-cholesta-8,24-dien-3b-ol (4-methylzymosterol), 4,4,14-trimethyl-5α-cholesta-8,24-dien-3b-ol (lanosterol), and 4,4-dimethyl-5α-cholesta-8,24-dien-3b-ol (4,4-dimethylzymosterol) are present in testes of the limpet Cellana grata, which is part of one of the most primitive gastropod familie…	https://doi.org/10.5650/jos.62.465	Cooperative Program （No. 118, 2012) of the Atmosphere and Ocean Research In- stitute, the University of Tokyo	public	Kawashima et al., 2013	YES	NO	NO	Gastropoda	Cellana toreuma	Adult	Male	N/A	N/A	The objective of this study is an attempt to clarify the presence of 4-methyl- and 4,4-dimethylsterols with Δ8 unsatu- ration in gonads of four dominant species of limpets by using capillary gas chromatography-mass spectrometry （GC-MS）. These results could help us to understand the function of these cholesterol precursors in cellular devel- opment of marine mollusks and mammals.	Assessment A	5α-cholesta-8,14-dien-3β-ol	5α-cholesta-8,14-dien-3β-ol	5α-cholesta-8,14-dien-3β-ol	Sterol	testis	After collection, all limpets were immediately dissected inthe laboratory. Each of group of gonads was suspended in chloroform–methanol (2:1, v/v) and thenhomogenized for 1 min at 11,000 rpm by using an IKAUltra TurrraxÒT25 Basic homogenizer (IKA Japan KK,Nara, Japan). Lipids were extracted by the method of Blighand Dyer.	Each sample of total lipids (4－5 mg) was saponified with1.5 mL of 1.6 M KOH in 73% ethanol (v/v) at 90°C for1 h. After extraction of sterols, they were basically con- verted into their trimethylsilyl（TMS）derivatives by treat- ment with 0.3 mL of Sylon（Supelco Inc., Bellefonte, PA, USA）at 80℃ for 1 hr. The reaction mixture was evaporated under a gentle stream of nitrogen at 40℃, and the deriva- ti…	N/A	percentage (%) of total sterol content	controls	<0.1%	NO	no intervention	N/A	Chemical Analysis	GC-MS/FID	NO	NO	No/Not specified	N/A	N/A	No statistical analyses	individual tissues examined, but no further strategy was mentioned	2 biological replicates that were combined for analysis
1	Konstantinos	Kawashima, Hideki Ohnishi, Masao Ogawa, Satoshi	2013	Distribution of unusual cholesterol precursors, 4-Methyl- and 4, 4-dimethylsterols with Δ8 unsaturation, in gonads of marine archaeogastropods	Journal of Oleo Science	465	470	62	7	In the present study, we show that four unusual cholesterol precursors, 5α-cholesta-8,14-dien-3bol, 4-methyl-5α-cholesta-8,24-dien-3b-ol (4-methylzymosterol), 4,4,14-trimethyl-5α-cholesta-8,24-dien-3b-ol (lanosterol), and 4,4-dimethyl-5α-cholesta-8,24-dien-3b-ol (4,4-dimethylzymosterol) are present in testes of the limpet Cellana grata, which is part of one of the most primitive gastropod familie…	https://doi.org/10.5650/jos.62.465	Cooperative Program （No. 118, 2012) of the Atmosphere and Ocean Research In- stitute, the University of Tokyo	public	Kawashima et al., 2013	YES	NO	NO	Gastropoda	Cellana grata	Adult	Female	N/A	N/A		Assessment A	Lanosterol	Lanosterol	Lanosterol	Sterol	ovary	After collection, all limpets were immediately dissected inthe laboratory. Each of group of gonads was suspended in chloroform–methanol (2:1, v/v) and thenhomogenized for 1 min at 11,000 rpm by using an IKAUltra TurrraxÒT25 Basic homogenizer (IKA Japan KK,Nara, Japan). Lipids were extracted by the method of Blighand Dyer.	Each sample of total lipids (4－5 mg) was saponified with1.5 mL of 1.6 M KOH in 73% ethanol (v/v) at 90°C for1 h. After extraction of sterols, they were basically con- verted into their trimethylsilyl（TMS）derivatives by treat- ment with 0.3 mL of Sylon（Supelco Inc., Bellefonte, PA, USA）at 80℃ for 1 hr. The reaction mixture was evaporated under a gentle stream of nitrogen at 40℃, and the deriva- ti…	N/A	percentage (%) of total sterol content	controls	<0.1%	NO	no intervention	N/A	Chemical Analysis	GC-MS/FID	NO	NO	No/Not specified	N/A	N/A	No statistical analyses	individual tissues examined, but no further strategy was mentioned	2 biological replicates that were combined for analysis
1	Konstantinos	Kawashima, Hideki Ohnishi, Masao Ogawa, Satoshi	2013	Distribution of unusual cholesterol precursors, 4-Methyl- and 4, 4-dimethylsterols with Δ8 unsaturation, in gonads of marine archaeogastropods	Journal of Oleo Science	465	470	62	7	In the present study, we show that four unusual cholesterol precursors, 5α-cholesta-8,14-dien-3bol, 4-methyl-5α-cholesta-8,24-dien-3b-ol (4-methylzymosterol), 4,4,14-trimethyl-5α-cholesta-8,24-dien-3b-ol (lanosterol), and 4,4-dimethyl-5α-cholesta-8,24-dien-3b-ol (4,4-dimethylzymosterol) are present in testes of the limpet Cellana grata, which is part of one of the most primitive gastropod familie…	https://doi.org/10.5650/jos.62.465	Cooperative Program （No. 118, 2012) of the Atmosphere and Ocean Research In- stitute, the University of Tokyo	public	Kawashima et al., 2013	YES	NO	NO	Gastropoda	Nacella concinna	Adult	Female	N/A	N/A		Assessment A	Lanosterol	Lanosterol	Lanosterol	Sterol	ovary	After collection, all limpets were immediately dissected inthe laboratory. Each of group of gonads was suspended in chloroform–methanol (2:1, v/v) and thenhomogenized for 1 min at 11,000 rpm by using an IKAUltra TurrraxÒT25 Basic homogenizer (IKA Japan KK,Nara, Japan). Lipids were extracted by the method of Blighand Dyer.	Each sample of total lipids (4－5 mg) was saponified with1.5 mL of 1.6 M KOH in 73% ethanol (v/v) at 90°C for1 h. After extraction of sterols, they were basically con- verted into their trimethylsilyl（TMS）derivatives by treat- ment with 0.3 mL of Sylon（Supelco Inc., Bellefonte, PA, USA）at 80℃ for 1 hr. The reaction mixture was evaporated under a gentle stream of nitrogen at 40℃, and the deriva- ti…	N/A	percentage (%) of total sterol content	controls	<0.1%	NO	no intervention	N/A	Chemical Analysis	GC-MS/FID	NO	NO	No/Not specified	N/A	N/A	No statistical analyses	individual tissues examined, but no further strategy was mentioned	2 biological replicates that were combined for analysis
1	Konstantinos	Kawashima, Hideki Ohnishi, Masao Ogawa, Satoshi	2013	Distribution of unusual cholesterol precursors, 4-Methyl- and 4, 4-dimethylsterols with Δ8 unsaturation, in gonads of marine archaeogastropods	Journal of Oleo Science	465	470	62	7	In the present study, we show that four unusual cholesterol precursors, 5α-cholesta-8,14-dien-3bol, 4-methyl-5α-cholesta-8,24-dien-3b-ol (4-methylzymosterol), 4,4,14-trimethyl-5α-cholesta-8,24-dien-3b-ol (lanosterol), and 4,4-dimethyl-5α-cholesta-8,24-dien-3b-ol (4,4-dimethylzymosterol) are present in testes of the limpet Cellana grata, which is part of one of the most primitive gastropod familie…	https://doi.org/10.5650/jos.62.465	Cooperative Program （No. 118, 2012) of the Atmosphere and Ocean Research In- stitute, the University of Tokyo	public	Kawashima et al., 2013	YES	NO	NO	Gastropoda	Cellana grata	Adult	Male	N/A	N/A		Assessment A	Lanosterol	Lanosterol	Lanosterol	Sterol	testis	After collection, all limpets were immediately dissected inthe laboratory. Each of group of gonads was suspended in chloroform–methanol (2:1, v/v) and thenhomogenized for 1 min at 11,000 rpm by using an IKAUltra TurrraxÒT25 Basic homogenizer (IKA Japan KK,Nara, Japan). Lipids were extracted by the method of Blighand Dyer.	Each sample of total lipids (4－5 mg) was saponified with1.5 mL of 1.6 M KOH in 73% ethanol (v/v) at 90°C for1 h. After extraction of sterols, they were basically con- verted into their trimethylsilyl（TMS）derivatives by treat- ment with 0.3 mL of Sylon（Supelco Inc., Bellefonte, PA, USA）at 80℃ for 1 hr. The reaction mixture was evaporated under a gentle stream of nitrogen at 40℃, and the deriva- ti…	N/A	percentage (%) of total sterol content	controls	<0.1%	NO	no intervention	N/A	Chemical Analysis	GC-MS/FID	NO	NO	No/Not specified	N/A	N/A	No statistical analyses	individual tissues examined, but no further strategy was mentioned	2 biological replicates that were combined for analysis
1	Konstantinos	Kawashima, Hideki Ohnishi, Masao Ogawa, Satoshi	2013	Distribution of unusual cholesterol precursors, 4-Methyl- and 4, 4-dimethylsterols with Δ8 unsaturation, in gonads of marine archaeogastropods	Journal of Oleo Science	465	470	62	7	In the present study, we show that four unusual cholesterol precursors, 5α-cholesta-8,14-dien-3bol, 4-methyl-5α-cholesta-8,24-dien-3b-ol (4-methylzymosterol), 4,4,14-trimethyl-5α-cholesta-8,24-dien-3b-ol (lanosterol), and 4,4-dimethyl-5α-cholesta-8,24-dien-3b-ol (4,4-dimethylzymosterol) are present in testes of the limpet Cellana grata, which is part of one of the most primitive gastropod familie…	https://doi.org/10.5650/jos.62.465	Cooperative Program （No. 118, 2012) of the Atmosphere and Ocean Research In- stitute, the University of Tokyo	public	Kawashima et al., 2013	YES	NO	NO	Gastropoda	Cellana grata	Adult	Male	N/A	N/A		Assessment A	Zymostenol	Zymostenol	Zymostenol	Sterol	testis	After collection, all limpets were immediately dissected inthe laboratory. Each of group of gonads was suspended in chloroform–methanol (2:1, v/v) and thenhomogenized for 1 min at 11,000 rpm by using an IKAUltra TurrraxÒT25 Basic homogenizer (IKA Japan KK,Nara, Japan). Lipids were extracted by the method of Blighand Dyer.	Each sample of total lipids (4－5 mg) was saponified with1.5 mL of 1.6 M KOH in 73% ethanol (v/v) at 90°C for1 h. After extraction of sterols, they were basically con- verted into their trimethylsilyl（TMS）derivatives by treat- ment with 0.3 mL of Sylon（Supelco Inc., Bellefonte, PA, USA）at 80℃ for 1 hr. The reaction mixture was evaporated under a gentle stream of nitrogen at 40℃, and the deriva- ti…	N/A	percentage (%) of total sterol content	controls	0.146	NO	no intervention	N/A	Chemical Analysis	GC-MS/FID	NO	NO	No/Not specified	N/A	N/A	No statistical analyses	individual tissues examined, but no further strategy was mentioned	2 biological replicates that were combined for analysis
1	Konstantinos	Kawashima, Hideki Ohnishi, Masao Ogawa, Satoshi	2013	Distribution of unusual cholesterol precursors, 4-Methyl- and 4, 4-dimethylsterols with Δ8 unsaturation, in gonads of marine archaeogastropods	Journal of Oleo Science	465	470	62	7	In the present study, we show that four unusual cholesterol precursors, 5α-cholesta-8,14-dien-3bol, 4-methyl-5α-cholesta-8,24-dien-3b-ol (4-methylzymosterol), 4,4,14-trimethyl-5α-cholesta-8,24-dien-3b-ol (lanosterol), and 4,4-dimethyl-5α-cholesta-8,24-dien-3b-ol (4,4-dimethylzymosterol) are present in testes of the limpet Cellana grata, which is part of one of the most primitive gastropod familie…	https://doi.org/10.5650/jos.62.465	Cooperative Program （No. 118, 2012) of the Atmosphere and Ocean Research In- stitute, the University of Tokyo	public	Kawashima et al., 2013	YES	NO	NO	Gastropoda	Cellana toreuma	Adult	Male	N/A	N/A		Assessment A	Zymostenol	Zymostenol	Zymostenol	Sterol	testis	After collection, all limpets were immediately dissected inthe laboratory. Each of group of gonads was suspended in chloroform–methanol (2:1, v/v) and thenhomogenized for 1 min at 11,000 rpm by using an IKAUltra TurrraxÒT25 Basic homogenizer (IKA Japan KK,Nara, Japan). Lipids were extracted by the method of Blighand Dyer.	Each sample of total lipids (4－5 mg) was saponified with1.5 mL of 1.6 M KOH in 73% ethanol (v/v) at 90°C for1 h. After extraction of sterols, they were basically con- verted into their trimethylsilyl（TMS）derivatives by treat- ment with 0.3 mL of Sylon（Supelco Inc., Bellefonte, PA, USA）at 80℃ for 1 hr. The reaction mixture was evaporated under a gentle stream of nitrogen at 40℃, and the deriva- ti…	N/A	percentage (%) of total sterol content	controls	0.015	NO	no intervention	N/A	Chemical Analysis	GC-MS/FID	NO	NO	No/Not specified	N/A	N/A	No statistical analyses	individual tissues examined, but no further strategy was mentioned	2 biological replicates that were combined for analysis
1	Konstantinos	Kawashima, Hideki Ohnishi, Masao Ogawa, Satoshi	2013	Distribution of unusual cholesterol precursors, 4-Methyl- and 4, 4-dimethylsterols with Δ8 unsaturation, in gonads of marine archaeogastropods	Journal of Oleo Science	465	470	62	7	In the present study, we show that four unusual cholesterol precursors, 5α-cholesta-8,14-dien-3bol, 4-methyl-5α-cholesta-8,24-dien-3b-ol (4-methylzymosterol), 4,4,14-trimethyl-5α-cholesta-8,24-dien-3b-ol (lanosterol), and 4,4-dimethyl-5α-cholesta-8,24-dien-3b-ol (4,4-dimethylzymosterol) are present in testes of the limpet Cellana grata, which is part of one of the most primitive gastropod familie…	https://doi.org/10.5650/jos.62.465	Cooperative Program （No. 118, 2012) of the Atmosphere and Ocean Research In- stitute, the University of Tokyo	public	Kawashima et al., 2013	YES	NO	NO	Gastropoda	Cellana grata	Adult	Male	N/A	N/A		Assessment A	Zymosterol	Zymosterol	Zymosterol	Sterol	testis	After collection, all limpets were immediately dissected inthe laboratory. Each of group of gonads was suspended in chloroform–methanol (2:1, v/v) and thenhomogenized for 1 min at 11,000 rpm by using an IKAUltra TurrraxÒT25 Basic homogenizer (IKA Japan KK,Nara, Japan). Lipids were extracted by the method of Blighand Dyer.	Each sample of total lipids (4－5 mg) was saponified with1.5 mL of 1.6 M KOH in 73% ethanol (v/v) at 90°C for1 h. After extraction of sterols, they were basically con- verted into their trimethylsilyl（TMS）derivatives by treat- ment with 0.3 mL of Sylon（Supelco Inc., Bellefonte, PA, USA）at 80℃ for 1 hr. The reaction mixture was evaporated under a gentle stream of nitrogen at 40℃, and the deriva- ti…	N/A	percentage (%) of total sterol content	controls	0.046	NO	no intervention	N/A	Chemical Analysis	GC-MS/FID	NO	NO	No/Not specified	N/A	N/A	No statistical analyses	individual tissues examined, but no further strategy was mentioned	2 biological replicates that were combined for analysis
1	Konstantinos	Kawashima, Hideki Ohnishi, Masao Ogawa, Satoshi	2013	Distribution of unusual cholesterol precursors, 4-Methyl- and 4, 4-dimethylsterols with Δ8 unsaturation, in gonads of marine archaeogastropods	Journal of Oleo Science	465	470	62	7	In the present study, we show that four unusual cholesterol precursors, 5α-cholesta-8,14-dien-3bol, 4-methyl-5α-cholesta-8,24-dien-3b-ol (4-methylzymosterol), 4,4,14-trimethyl-5α-cholesta-8,24-dien-3b-ol (lanosterol), and 4,4-dimethyl-5α-cholesta-8,24-dien-3b-ol (4,4-dimethylzymosterol) are present in testes of the limpet Cellana grata, which is part of one of the most primitive gastropod familie…	https://doi.org/10.5650/jos.62.465	Cooperative Program （No. 118, 2012) of the Atmosphere and Ocean Research In- stitute, the University of Tokyo	public	Kawashima et al., 2013	YES	NO	NO	Gastropoda	Cellana toreuma	Adult	Male	N/A	N/A		Assessment A	Zymosterol	Zymosterol	Zymosterol	Sterol	testis	After collection, all limpets were immediately dissected inthe laboratory. Each of group of gonads was suspended in chloroform–methanol (2:1, v/v) and thenhomogenized for 1 min at 11,000 rpm by using an IKAUltra TurrraxÒT25 Basic homogenizer (IKA Japan KK,Nara, Japan). Lipids were extracted by the method of Blighand Dyer.	Each sample of total lipids (4－5 mg) was saponified with1.5 mL of 1.6 M KOH in 73% ethanol (v/v) at 90°C for1 h. After extraction of sterols, they were basically con- verted into their trimethylsilyl（TMS）derivatives by treat- ment with 0.3 mL of Sylon（Supelco Inc., Bellefonte, PA, USA）at 80℃ for 1 hr. The reaction mixture was evaporated under a gentle stream of nitrogen at 40℃, and the deriva- ti…	N/A	percentage (%) of total sterol content	controls	0.1	NO	no intervention	N/A	Chemical Analysis	GC-MS/FID	NO	NO	No/Not specified	N/A	N/A	No statistical analyses	individual tissues examined, but no further strategy was mentioned	2 biological replicates that were combined for analysis
1	Konstantinos	Kawashima, Hideki Ohnishi, Masao Ogawa, Satoshi	2013	Distribution of unusual cholesterol precursors, 4-Methyl- and 4, 4-dimethylsterols with Δ8 unsaturation, in gonads of marine archaeogastropods	Journal of Oleo Science	465	470	62	7	In the present study, we show that four unusual cholesterol precursors, 5α-cholesta-8,14-dien-3bol, 4-methyl-5α-cholesta-8,24-dien-3b-ol (4-methylzymosterol), 4,4,14-trimethyl-5α-cholesta-8,24-dien-3b-ol (lanosterol), and 4,4-dimethyl-5α-cholesta-8,24-dien-3b-ol (4,4-dimethylzymosterol) are present in testes of the limpet Cellana grata, which is part of one of the most primitive gastropod familie…	https://doi.org/10.5650/jos.62.465	Cooperative Program （No. 118, 2012) of the Atmosphere and Ocean Research In- stitute, the University of Tokyo	public	Kawashima et al., 2013	YES	NO	NO	Gastropoda	Nipponacmea fuscoviridis	Adult	Male	N/A	N/A		Assessment A	Zymosterol	Zymosterol	Zymosterol	Sterol	testis	After collection, all limpets were immediately dissected inthe laboratory. Each of group of gonads was suspended in chloroform–methanol (2:1, v/v) and thenhomogenized for 1 min at 11,000 rpm by using an IKAUltra TurrraxÒT25 Basic homogenizer (IKA Japan KK,Nara, Japan). Lipids were extracted by the method of Blighand Dyer.	Each sample of total lipids (4－5 mg) was saponified with1.5 mL of 1.6 M KOH in 73% ethanol (v/v) at 90°C for1 h. After extraction of sterols, they were basically con- verted into their trimethylsilyl（TMS）derivatives by treat- ment with 0.3 mL of Sylon（Supelco Inc., Bellefonte, PA, USA）at 80℃ for 1 hr. The reaction mixture was evaporated under a gentle stream of nitrogen at 40℃, and the deriva- ti…	N/A	percentage (%) of total sterol content	controls	<0.1%	NO	no intervention	N/A	Chemical Analysis	GC-MS/FID	NO	NO	No/Not specified	N/A	N/A	No statistical analyses	individual tissues examined, but no further strategy was mentioned	2 biological replicates that were combined for analysis
2	Konstantinos	Bogdanov Alexander, Hertzer Cora, Kehraus Stefan, Nietzer Samuel, Rohde Sven, Schupp Peter J., Wägele Heike, Gabriele M. König	2017	Secondary metabolome and its defensive role in the aeolidoidean Phyllodesmium longicirrum, (Gastropoda, Heterobranchia, Nudibranchia)	Beilstein Journal of Organic Chemistry	502	519	13		Phyllodesmium longicirrum is the largest aeolidoidean species known to date, and extremely rich in terpenoid chemistry. Herein we report the isolation of a total of 19 secondary metabolites from a single specimen of this species, i.e., steroids 1-4, cembranoid diterpenes 5-13, complex biscembranoids 14 and 15, and the chatancin-type diterpenes 16-19. These compounds resemble those from soft coral…	https://doi.org/10.3762/bjoc.13.50	German Science Foundation	multiple	Bogdanov et al., 2017	YES	NO	NO	Gastropoda	Phyllodesmium longicirrum	Unclear	Unlcear	1		Herein we report on the secondary metabolome of a single specimen of P. longicirrum, including the structure elucidation of the new metabolites 1, 5, 9, 14 and 15, and show the fish feeding deterrent activity of the major metabolites 10 and 12.	Assessment A	(3β,5α,6β)-Trihydroxy-9-oxo-9,11-secogorgostan-11-ol	(3β,5α,6β)-Trihydroxy-9-oxo-9,11-secogorgostan-11-ol	(3β,5α,6β)-Trihydroxy-9-oxo-9,11-secogorgostan-11-ol	Secosterol	whole body	The extraction procedure was analogous as described in [11].The ethanolic storage solution was combined with the MeOHextract (3 × 150 mL) of the slug biomass and the solvents wereevaporated. After liquid–liquid separation of the methanoliccrude extract (4.5 g) between 100 mL H2O and 3 × 100 mLethyl acetate (EtOAc), EtOAc solubles (2.2 g) were fraction-ated by vacuum liquid chromatography (VLC) ov…	VLC fraction 7 (690 mg) was further separated by normal phaseVLC using silica gel (60Å, 70–230 mesh, 63–200 μm) anddichloromethane (DCM):acetone gradient from 100% DCM to100% acetone (100 mL of eluent each fraction, 20% steps) toyield 6 fractions (7.1–7.6). HPLC of fractions 7.5 and 7.6(MeOH/H2O 83:17, 0.9 mL/min, column: Waters Atlantis T3)resulted in the isolation of the new secosterol 1 (1.4 m…	N/A	Mass-to-charge ratio (m/z)	controls	493.39	NO	no intervention	N/A	Chemical Analysis	HPLC	NO	NO	Internal Standard	N/A	N/A	No statistical analyses	N/A	N/A
3		Hallmann Anna Konieczna Lucyna Swiezak Justyna Milczarek Ryszard Smolarz Katarzyna	2019	Aromatisation of steroids in the bivalve Mytilus trossulus	PeerJ	-		5		In this study, we demonstrated the presence of the enzymatic complex able to perform aromatization (estrogen synthesis) in both, the microsomal and mitochondrial fractions of gills and gonads from Mytilus trossulus. Based on in vitro experiments, we highlighted the importance of temperature as the limiting factorof aromatisation efficiency (AE) in mussels. After testing range of temperatures (423…	10.7717/peerj.6953	This work was funded by the grant from the Polish Ministry of Science and Higher Education N N304 07440, DS of the Department of Marine Ecosystem Functioning, University ofGda?nsk, Poland (prof. Maciej Wolowicz) and prof. Ryszard Smole?nski (Head of the Department of Biochemistry, Medical University of Gda?nsk, Poland).	public	Hallmann et al., 2019	YES	NO	NO	Bivalvia	Mytilus trossulus	Adult	Unlcear	15 (total)		The main purpose of this study was therefore to confirm the occurrence of endogenous synthesis of steroids in marine bivalves by addressing aromatization in in vitro andin vivo studies using M. trossulusas a model species. In particular, we aimed at analysing(i) the effect of temperature (season) and pH on the effectiveness of aromatization; (ii) AEin microsomal and mitochondrial fractions of gil…	Assessment A	Radiolabelled 17β-estradiol	17βE2-13C3	17β-estradiol	Steroid	whole soft tissue	Sample extraction method was adopted fromVanhaecke et al. (2011)and furthermodified as described below. Enzymatic digestion with subtilisin was used in order tosupport tissue homogenization via protein cleavage (Blasco, Van Poucke & VanPeteghem, 2007). Frozen sample was transported into 20 mL glassflasks and thawed for15 min in the presence of subtilisin enzyme (0.4 mg/1 g tissue). Afterward, sam…	Solid phase extraction: The extract was concentratedon a SupelTM-Select SPE HLB (six mL, 200 mg) column	0.08 ng/g	ng/g wet weight	controls	not detected	YES	Mussels exposed to radiolabelled (13C-labelled steroids) Andostenedione and Testosterone. Values show range of observed concentrations from both exposures.	N/A	Chemical Analysis	LC-MS/MS	NO	NO	Internal Standard	YES	Chromatographic separation was achieved using LC system coupled with MS (LC-MS/ MS-8050 Shimadzu, Japan). The mobile phase was composed of 0.1% formic acid in ultrapure water (phase A) and acetonitrile with addition of 0.1% formic acid (phase B). Analytes of interest were separated using a C-18 core-shell type column (Poroshell 120 EC-C18; Agilent Technologies, St. Clara, CA, USA) with dimensions…	The statistical significance of differences between groups was verified with the non-parametricKruskal–Wallis ANOVA test and the significance level was set atp< 0.05. All statisticalanalyses were carried out in STATISTICA 13.0 software.	They examined Males and Females but combined the results for steroid concentrations - nothing else in terms of confounders	The above-described exposure to labeled androgens was repeated in identical conditions using 10 additional mussels on which, after soft tissue dissection, sexing was performed. The data was assessed invididually but it was also combined to determine steroid concentrations!
3		Hallmann Anna Konieczna Lucyna Swiezak Justyna Milczarek Ryszard Smolarz Katarzyna	2019	Aromatisation of steroids in the bivalve Mytilus trossulus	PeerJ	-		5		In this study, we demonstrated the presence of the enzymatic complex able to perform aromatization (estrogen synthesis) in both, the microsomal and mitochondrial fractions of gills and gonads from Mytilus trossulus. Based on in vitro experiments, we highlighted the importance of temperature as the limiting factorof aromatisation efficiency (AE) in mussels. After testing range of temperatures (423…	10.7717/peerj.6953	This work was funded by the grant from the Polish Ministry of Science and Higher Education N N304 07440, DS of the Department of Marine Ecosystem Functioning, University ofGda?nsk, Poland (prof. Maciej Wolowicz) and prof. Ryszard Smole?nski (Head of the Department of Biochemistry, Medical University of Gda?nsk, Poland).	public	Hallmann et al., 2019	YES	NO	NO	Bivalvia	Mytilus trossulus	Adult	Unlcear	15 (total)		The main purpose of this study was therefore to confirm the occurrence of endogenous synthesis of steroids in marine bivalves by addressing aromatization in in vitro andin vivo studies using M. trossulusas a model species. In particular, we aimed at analysing(i) the effect of temperature (season) and pH on the effectiveness of aromatization; (ii) AEin microsomal and mitochondrial fractions of gil…	Assessment A	Radiolabelled androstenedione	Androstenedione-13C3	Androstenedione	Steroid	whole soft tissue	Sample extraction method was adopted fromVanhaecke et al. (2011)and furthermodified as described below. Enzymatic digestion with subtilisin was used in order tosupport tissue homogenization via protein cleavage (Blasco, Van Poucke & VanPeteghem, 2007). Frozen sample was transported into 20 mL glassflasks and thawed for15 min in the presence of subtilisin enzyme (0.4 mg/1 g tissue). Afterward, sam…	Solid phase extraction: The extract was concentratedon a SupelTM-Select SPE HLB (six mL, 200 mg) column	0.06 ng/g	ng/g wet weight	controls	not detected	YES	Mussels exposed to radiolabelled (13C-labelled steroids) Andostenedione and Testosterone. Values show range of observed concentrations from both exposures.	N/A	Chemical Analysis	LC-MS/MS	NO	NO	Internal Standard	YES	Chromatographic separation was achieved using LC system coupled with MS (LC-MS/ MS-8050 Shimadzu, Japan). The mobile phase was composed of 0.1% formic acid in ultrapure water (phase A) and acetonitrile with addition of 0.1% formic acid (phase B). Analytes of interest were separated using a C-18 core-shell type column (Poroshell 120 EC-C18; Agilent Technologies, St. Clara, CA, USA) with dimensions…	The statistical significance of differences between groups was verified with the non-parametricKruskal–Wallis ANOVA test and the significance level was set atp< 0.05. All statisticalanalyses were carried out in STATISTICA 13.0 software.	They examined Males and Females but combined the results for steroid concentrations - nothing else in terms of confounders	The above-described exposure to labeled androgens was repeated in identical conditions using 10 additional mussels on which, after soft tissue dissection, sexing was performed. The data was assessed invididually but it was also combined to determine steroid concentrations!
3	Konstantinos	Hallmann Anna Konieczna Lucyna Swiezak Justyna Milczarek Ryszard Smolarz Katarzyna	2019	Aromatisation of steroids in the bivalve Mytilus trossulus	PeerJ	-		5		In this study, we demonstrated the presence of the enzymatic complex able to perform aromatization (estrogen synthesis) in both, the microsomal and mitochondrial fractions of gills and gonads from Mytilus trossulus. Based on in vitro experiments, we highlighted the importance of temperature as the limiting factorof aromatisation efficiency (AE) in mussels. After testing range of temperatures (423…	10.7717/peerj.6953	This work was funded by the grant from the Polish Ministry of Science and Higher Education N N304 07440, DS of the Department of Marine Ecosystem Functioning, University ofGda?nsk, Poland (prof. Maciej Wolowicz) and prof. Ryszard Smole?nski (Head of the Department of Biochemistry, Medical University of Gda?nsk, Poland).	public	Hallmann et al., 2019	YES	NO	NO	Bivalvia	Mytilus trossulus	Adult	Unlcear	15 (total)		The main purpose of this study was therefore to confirm the occurrence of endogenous synthesis of steroids in marine bivalves by addressing aromatization in in vitro andin vivo studies using M. trossulusas a model species. In particular, we aimed at analysing(i) the effect of temperature (season) and pH on the effectiveness of aromatization; (ii) AEin microsomal and mitochondrial fractions of gil…	Assessment A	Radiolabelled estrone	E1-13C3	Estrone	Steroid	whole soft tissue	Sample extraction method was adopted fromVanhaecke et al. (2011)and furthermodified as described below. Enzymatic digestion with subtilisin was used in order tosupport tissue homogenization via protein cleavage (Blasco, Van Poucke & VanPeteghem, 2007). Frozen sample was transported into 20 mL glassflasks and thawed for15 min in the presence of subtilisin enzyme (0.4 mg/1 g tissue). Afterward, sam…	Solid phase extraction: The extract was concentratedon a SupelTM-Select SPE HLB (six mL, 200 mg) column	0.08 ng/g	ng/g wet weight	controls	not detected	YES	Mussels exposed to radiolabelled (13C-labelled steroids) Andostenedione and Testosterone. Values show range of observed concentrations from both exposures.	N/A	Chemical Analysis	LC-MS/MS	NO	NO	Internal Standard	YES	Chromatographic separation was achieved using LC system coupled with MS (LC-MS/ MS-8050 Shimadzu, Japan). The mobile phase was composed of 0.1% formic acid in ultrapure water (phase A) and acetonitrile with addition of 0.1% formic acid (phase B). Analytes of interest were separated using a C-18 core-shell type column (Poroshell 120 EC-C18; Agilent Technologies, St. Clara, CA, USA) with dimensions…	The statistical significance of differences between groups was verified with the non-parametricKruskal–Wallis ANOVA test and the significance level was set at p< 0.05. All statisticalanalyses were carried out in STATISTICA 13.0 software.	They examined Males and Females but combined the results for steroid concentrations - nothing else in terms of confounders	The above-described exposure to labeled androgens was repeated in identical conditions using 10 additional mussels on which, after soft tissue dissection, sexing was performed. The data was assessed invididually but it was also combined to determine steroid concentrations!
3		Hallmann Anna Konieczna Lucyna Swiezak Justyna Milczarek Ryszard Smolarz Katarzyna	2019	Aromatisation of steroids in the bivalve Mytilus trossulus	PeerJ	-		5		In this study, we demonstrated the presence of the enzymatic complex able to perform aromatization (estrogen synthesis) in both, the microsomal and mitochondrial fractions of gills and gonads from Mytilus trossulus. Based on in vitro experiments, we highlighted the importance of temperature as the limiting factorof aromatisation efficiency (AE) in mussels. After testing range of temperatures (423…	10.7717/peerj.6953	This work was funded by the grant from the Polish Ministry of Science and Higher Education N N304 07440, DS of the Department of Marine Ecosystem Functioning, University ofGda?nsk, Poland (prof. Maciej Wolowicz) and prof. Ryszard Smole?nski (Head of the Department of Biochemistry, Medical University of Gda?nsk, Poland).	public	Hallmann et al., 2019	YES	NO	NO	Bivalvia	Mytilus trossulus	Adult	Unlcear	15 (total)		The main purpose of this study was therefore to confirm the occurrence of endogenous synthesis of steroids in marine bivalves by addressing aromatization in in vitro andin vivo studies using M. trossulusas a model species. In particular, we aimed at analysing(i) the effect of temperature (season) and pH on the effectiveness of aromatization; (ii) AEin microsomal and mitochondrial fractions of gil…	Assessment A	Radiolabelled Testosterone	T-13C3	Testosterone	Steroid	whole soft tissue	Sample extraction method was adopted fromVanhaecke et al. (2011)and furthermodified as described below. Enzymatic digestion with subtilisin was used in order tosupport tissue homogenization via protein cleavage (Blasco, Van Poucke & VanPeteghem, 2007). Frozen sample was transported into 20 mL glassflasks and thawed for15 min in the presence of subtilisin enzyme (0.4 mg/1 g tissue). Afterward, sam…	Solid phase extraction: The extract was concentratedon a SupelTM-Select SPE HLB (six mL, 200 mg) column	0.06 ng/g	ng/g wet weight	controls	not detected	YES	Mussels exposed to radiolabelled (13C-labelled steroids) Andostenedione and Testosterone. Values show range of observed concentrations from both exposures.	N/A	Chemical Analysis	LC-MS/MS	NO	NO	Internal Standard	YES	Chromatographic separation was achieved using LC system coupled with MS (LC-MS/ MS-8050 Shimadzu, Japan). The mobile phase was composed of 0.1% formic acid in ultrapure water (phase A) and acetonitrile with addition of 0.1% formic acid (phase B). Analytes of interest were separated using a C-18 core-shell type column (Poroshell 120 EC-C18; Agilent Technologies, St. Clara, CA, USA) with dimensions…	The statistical significance of differences between groups was verified with the non-parametricKruskal–Wallis ANOVA test and the significance level was set atp< 0.05. All statisticalanalyses were carried out in STATISTICA 13.0 software.	They examined Males and Females but combined the results for steroid concentrations - nothing else in terms of confounders	The above-described exposure to labeled androgens was repeated in identical conditions using 10 additional mussels on which, after soft tissue dissection, sexing was performed. The data was assessed invididually but it was also combined to determine steroid concentrations!
4	Konstantinos	Omran, Nahla Elsayed Salama, Wesam Mohamed	2016	The endocrine disruptor effect of the herbicides atrazine and glyphosate on Biomphalaria alexandrina snails	Toxicology and Industrial Health	656	665	32	4	Atrazine (AZ) and glyphosate (GL) are herbicides that are widely applied to cereal crops in Egypt. The present study was designed to investigate the response of the snail Biomphalaria alexandrina (Mollusca: Gastropoda) as a bioindicator for endocrine disrupters in terms of steroid levels (testosterone (T) and 17β-estradiol (E)), alteration of microsomal CYP4501B1-like immunoreactivity, total prot…	https://doi.org/10.1177/0748233713506959	This research received no specific grant from any funding agency in the public, commercial, or not-for-profit sectors.	undisclosed	Omran et al., 2016	YES	NO	NO	Gastropoda	Biomphalaria alexandrina	Adult	Unlcear	250 (total)			Assessment B	17β-oestradiol	E2	17β-estradiol	Steroid	gonads	Steroid extraction Total T and total E were extracted as described in Janer et al. (2005) with some modifications. Briefly, 0.1 g wet weight of gonad tissue was homogenized in ethanol, and frozen overnight at ?80?C. Homoge- nate was then extracted with ethyl acetate twice. The organic extract was evaporated under nitrogen, and resuspended in 1 mL methanol containing 0.1% potassium hydroxide, and …	After the saponification step, double distilled water (2 mL) was added, and the sample was extracted with dichloromethane (3 ? 3mL2)	19 pg/mL	pg/ml	controls	12.01 +0.096 pg/ml	YES	Exposure to herbicides Atrazine (AZ) and glyphosate (GL)	Concentrations significantly decreased in both treatments	IA	EIA	NO	NO	No/Not specified	YES	Intraassay coefficients ofvar- iation were of9.5% (T) and 15.8% (E). Interassay coef- ficients of variation were 11.7% (T) and 6.2% (E).	The obtained results were statistically analyzed using Student’s t test to determine the significant differences between exposed, recovered, and control specimens. The software Statistical Package for Social Sciences version 17.0 for Windows (SPSS; Chicago, Illinois, USA) was used for the analysis. Significance was set at p <0.05	The only confounding factors considered were the size of snails used (shell diameter between 8 and 10mm). They were kept in glass containers in dechlorinated tap water under constant aeration at least for a period of4 weeks to be acclima- tized with the laboratory conditions (pH ¼ 7.4 + 0.2 and temperature ¼ 27 + 2?C). They were fed daily with fresh lettuce, and water was renewed weekly.	3 biological measurements that were combined for analysis.
4	Konstantinos	Omran, Nahla Elsayed Salama, Wesam Mohamed	2016	The endocrine disruptor effect of the herbicides atrazine and glyphosate on Biomphalaria alexandrina snails	Toxicology and Industrial Health	656	665	32	4	Atrazine (AZ) and glyphosate (GL) are herbicides that are widely applied to cereal crops in Egypt. The present study was designed to investigate the response of the snail Biomphalaria alexandrina (Mollusca: Gastropoda) as a bioindicator for endocrine disrupters in terms of steroid levels (testosterone (T) and 17β-estradiol (E)), alteration of microsomal CYP4501B1-like immunoreactivity, total prot…	https://doi.org/10.1177/0748233713506959	This research received no specific grant from any funding agency in the public, commercial, or not-for-profit sectors.	undisclosed	Omran et al., 2016	YES	NO	NO	Gastropoda	Biomphalaria alexandrina	Adult	Unlcear	250 (total)		The present study was designed to better characterize the response of the B. alexandrina snail and to inves- tigate whether herbicides AZ and GL are able to disrupt the endocrine system of it in terms of steroid levels (T and 17b-E), alteration of CYP1B1, total protein (TP) level, and gonadal structure. The present work aims also to find an answer to a question, whether the snail will be able to …	Assessment B	Testosterone	T	Testosterone	Steroid	gonads	Steroid extraction Total T and total E were extracted as described in Janer et al. (2005) with some modifications. Briefly, 0.1 g wet weight of gonad tissue was homogenized in ethanol, and frozen overnight at ?80?C. Homoge- nate was then extracted with ethyl acetate twice. The organic extract was evaporated under nitrogen, and resuspended in 1 mL methanol containing 0.1% potassium hydroxide, and …	After the saponification step, double distilled water (2 mL) was added, and the sample was extracted with dichloromethane (3 ? 3mL2)	5.67pg/mL	pg/ml	controls	23.03 + 0.4pg/ml	YES	Exposure to herbicides Atrazine (AZ) and glyphosate (GL)	Concentrations significantly decreased in both treatments	IA	EIA	NO	NO	No/Not specified	YES	Intraassay coefficients ofvar- iation were of9.5% (T) and 15.8% (E). Interassay coef- ficients of variation were 11.7% (T) and 6.2% (E).	The obtained results were statistically analyzed using Student’s t test to determine the significant differences between exposed, recovered, and control specimens. The software Statistical Package for Social Sciences version 17.0 for Windows (SPSS; Chicago, Illinois, USA) was used for the analysis. Significance was set at p <0.06	The only confounding factors considered were the size of snails used (shell diameter between 8 and 10mm). They were kept in glass containers in dechlorinated tap water under constant aeration at least for a period of4 weeks to be acclima- tized with the laboratory conditions (pH ¼ 7.4 + 0.2 and temperature ¼ 27 + 2?C). They were fed daily with fresh lettuce, and water was renewed weekly.	3 biological measurements that were combined for analysis.
5	Konstantinos	Yang, Yingying Pan, Luqing Zhou, Yueyao Xu, Ruiyi Li, Dongyu	2020	Benzo[a]pyrene exposure disrupts steroidogenesis and impairs spermatogenesis in diverse reproductive stages of male scallop (Chlamys farreri)	Environmental Research	110	125	191	June	Benzo[a]pyrene (BaP), a model compound of polycyclic aromatic hydrocarbon known to impair reproductive functions of vertebrates, while the data is scarce in marine invertebrates. To investigate the toxic effects of BaP on invertebrates reproduction, we exposed male scallop (Chlamys farreri) to BaP (0, 0.38 and 3.8 μg/L) throughout three stages of reproductive cycle (early gametogenesis stage, lat…	https://doi.org/10.1016/j.envres.2020.110125	Key Research and Development Program of Shandong Province (2018GHY115007)	public	Yang et al., 2020	YES	NO	NO	Bivalvia	Chlamys farreri	Adult	Male	480 (total)			Assessment B	17β-oestradiol	E2	17β-estradiol	Steroid	haemolymph	Then, male scallops were sampled at days 0, 3, 10, 17 and 24, and executed as follows: (1) Four individual scallops were randomly selected from each replicate. The weights of total soft tissue and testis were recorded, and then the GSI values were calculated. GSI values= (weight of gonad/weight of total soft tissue body) *100%. (2) At day 24, eight individual scallops were sampled and dissected t…	N/A	2 ng/mL	pg/g (wet weight)	controls	~ 28 - 88 pg/mL	YES	Exposure to B[a]P at concentrations 0.38ug/L and 3.8ug/L	Concentrations significantly decreased and increased at different treatments.	IA	ELISA	NO	NO	No/Not specified	YES	N/A	The data were statistically analyzed by SPSS 25.0 for Mac (SPSS USA) and diagrams were created by GraphPad Prism 8.0 for Mac (GraphPad, CA). All values are shown as the mean ± standard deviation (SD). Shapiro-Wilk test was used to evaluate the normality of values. Then the values were verified for homogeneity by using Levene’s test. Statistical differences between control groups and BaP treatment…	Only males were used in the study. In addition, they considered eights of total soft tissue and testis in the analysis/GSI value (weight of gonad/weight of total soft tissue body) *100%). Individuals were chosen at random. BaP concentrations in control seawater were not detected.	3 biological replicates combined for analysis
5	Konstantinos	Yang, Yingying Pan, Luqing Zhou, Yueyao Xu, Ruiyi Li, Dongyu	2020	Benzo[a]pyrene exposure disrupts steroidogenesis and impairs spermatogenesis in diverse reproductive stages of male scallop (Chlamys farreri)	Environmental Research	110	125	191	June	Benzo[a]pyrene (BaP), a model compound of polycyclic aromatic hydrocarbon known to impair reproductive functions of vertebrates, while the data is scarce in marine invertebrates. To investigate the toxic effects of BaP on invertebrates reproduction, we exposed male scallop (Chlamys farreri) to BaP (0, 0.38 and 3.8 μg/L) throughout three stages of reproductive cycle (early gametogenesis stage, lat…	https://doi.org/10.1016/j.envres.2020.110125	Key Research and Development Program of Shandong Province (2018GHY115007)	public	Yang et al., 2020	YES	NO	NO	Bivalvia	Chlamys farreri	Adult	Male	480 (total)		In this study, we exposed male scallops Chlamys farreri to BaP (0, 0.38 and 3.8 μg/L) throughout three stages of gametogenesis (early gametogenesis stage, late gametogenesis stage and ripe stage). We performed an- alyses on: (1) GSI and sperm number; (2) E2, T and P levels, E2/T ratio, and genes within both upstream steroidogenesis signaling and down- stream steroidogenesis enzymes; (3) transcrip…	Assessment B	17β-oestradiol	E2	17β-estradiol	Steroid	testis	Then, male scallops were sampled at days 0, 3, 10, 17 and 24, and executed as follows: (1) Four individual scallops were randomly selected from each replicate. The weights of total soft tissue and testis were recorded, and then the GSI values were calculated. GSI values= (weight of gonad/weight of total soft tissue body) *100%. (2) At day 24, eight individual scallops were sampled and dissected t…	N/A	2 ng/mL	pg/g (wet weight)	controls	~ 455 - 605 pg/g (wet weight)	YES	Exposure to B[a]P at concentrations 0.38ug/L and 3.8ug/L	Concentrations significantly decreased and increased at different treatments.	IA	ELISA	NO	NO	No/Not specified	YES	N/A	The data were statistically analyzed by SPSS 25.0 for Mac (SPSS USA) and diagrams were created by GraphPad Prism 8.0 for Mac (GraphPad, CA). All values are shown as the mean ± standard deviation (SD). Shapiro-Wilk test was used to evaluate the normality of values. Then the values were verified for homogeneity by using Levene’s test. Statistical differences between control groups and BaP treatment…	Only males were used in the study. In addition, they considered eights of total soft tissue and testis in the analysis/GSI value (weight of gonad/weight of total soft tissue body) *100%). Individuals were chosen at random. BaP concentrations in control seawater were not detected.	3 biological replicates combined for analysis
5	Konstantinos	Yang, Yingying Pan, Luqing Zhou, Yueyao Xu, Ruiyi Li, Dongyu	2020	Benzo[a]pyrene exposure disrupts steroidogenesis and impairs spermatogenesis in diverse reproductive stages of male scallop (Chlamys farreri)	Environmental Research	110	125	191	June	Benzo[a]pyrene (BaP), a model compound of polycyclic aromatic hydrocarbon known to impair reproductive functions of vertebrates, while the data is scarce in marine invertebrates. To investigate the toxic effects of BaP on invertebrates reproduction, we exposed male scallop (Chlamys farreri) to BaP (0, 0.38 and 3.8 μg/L) throughout three stages of reproductive cycle (early gametogenesis stage, lat…	https://doi.org/10.1016/j.envres.2020.110125	Key Research and Development Program of Shandong Province (2018GHY115007)	public	Yang et al., 2020	YES	NO	NO	Bivalvia	Chlamys farreri	Adult	Male	480 (total)			Assessment B	Progesterone	P4	Progesterone	Steroid	testis	Then, male scallops were sampled at days 0, 3, 10, 17 and 24, and executed as follows: (1) Four individual scallops were randomly selected from each replicate. The weights of total soft tissue and testis were recorded, and then the GSI values were calculated. GSI values= (weight of gonad/weight of total soft tissue body) *100%. (2) At day 24, eight individual scallops were sampled and dissected t…	N/A	0.2 ng/mL	pg/g (wet weight)	controls	~ 1300 - 1900 pg/g (wet weight)	YES	Exposure to B[a]P at concentrations 0.38ug/L and 3.8ug/L	Concentrations significantly decreased and increased at different treatments.	IA	ELISA	NO	NO	No/Not specified	YES	N/A	The data were statistically analyzed by SPSS 25.0 for Mac (SPSS USA) and diagrams were created by GraphPad Prism 8.0 for Mac (GraphPad, CA). All values are shown as the mean ± standard deviation (SD). Shapiro-Wilk test was used to evaluate the normality of values. Then the values were verified for homogeneity by using Levene’s test. Statistical differences between control groups and BaP treatment…	Only males were used in the study. In addition, they considered eights of total soft tissue and testis in the analysis/GSI value (weight of gonad/weight of total soft tissue body) *100%). Individuals were chosen at random. BaP concentrations in control seawater were not detected.	3 biological replicates combined for analysis
5	Konstantinos	Yang, Yingying Pan, Luqing Zhou, Yueyao Xu, Ruiyi Li, Dongyu	2020	Benzo[a]pyrene exposure disrupts steroidogenesis and impairs spermatogenesis in diverse reproductive stages of male scallop (Chlamys farreri)	Environmental Research	110	125	191	June	Benzo[a]pyrene (BaP), a model compound of polycyclic aromatic hydrocarbon known to impair reproductive functions of vertebrates, while the data is scarce in marine invertebrates. To investigate the toxic effects of BaP on invertebrates reproduction, we exposed male scallop (Chlamys farreri) to BaP (0, 0.38 and 3.8 μg/L) throughout three stages of reproductive cycle (early gametogenesis stage, lat…	https://doi.org/10.1016/j.envres.2020.110125	Key Research and Development Program of Shandong Province (2018GHY115007)	public	Yang et al., 2020	YES	NO	NO	Bivalvia	Chlamys farreri	Adult	Male	480 (total)			Assessment B	Progesterone	P4	Progesterone	Steroid	haemolymph	Then, male scallops were sampled at days 0, 3, 10, 17 and 24, and executed as follows: (1) Four individual scallops were randomly selected from each replicate. The weights of total soft tissue and testis were recorded, and then the GSI values were calculated. GSI values= (weight of gonad/weight of total soft tissue body) *100%. (2) At day 24, eight individual scallops were sampled and dissected t…	N/A	0.2 ng/mL	pg/g (wet weight)	controls	~ 95 - 190 pg/mL	YES	Exposure to B[a]P at concentrations 0.38ug/L and 3.8ug/L	Concentrations significantly decreased at some treatments	IA	ELISA	NO	NO	No/Not specified	YES	N/A	The data were statistically analyzed by SPSS 25.0 for Mac (SPSS USA) and diagrams were created by GraphPad Prism 8.0 for Mac (GraphPad, CA). All values are shown as the mean ± standard deviation (SD). Shapiro-Wilk test was used to evaluate the normality of values. Then the values were verified for homogeneity by using Levene’s test. Statistical differences between control groups and BaP treatment…	Only males were used in the study. In addition, they considered eights of total soft tissue and testis in the analysis/GSI value (weight of gonad/weight of total soft tissue body) *100%). Individuals were chosen at random. BaP concentrations in control seawater were not detected.	3 biological replicates combined for analysis
5	Konstantinos	Yang, Yingying Pan, Luqing Zhou, Yueyao Xu, Ruiyi Li, Dongyu	2020	Benzo[a]pyrene exposure disrupts steroidogenesis and impairs spermatogenesis in diverse reproductive stages of male scallop (Chlamys farreri)	Environmental Research	110	125	191	June	Benzo[a]pyrene (BaP), a model compound of polycyclic aromatic hydrocarbon known to impair reproductive functions of vertebrates, while the data is scarce in marine invertebrates. To investigate the toxic effects of BaP on invertebrates reproduction, we exposed male scallop (Chlamys farreri) to BaP (0, 0.38 and 3.8 μg/L) throughout three stages of reproductive cycle (early gametogenesis stage, lat…	https://doi.org/10.1016/j.envres.2020.110125	Key Research and Development Program of Shandong Province (2018GHY115007)	public	Yang et al., 2020	YES	NO	NO	Bivalvia	Chlamys farreri	Adult	Male	480 (total)			Assessment B	Testosterone	T	Testosterone	Steroid	testis	Then, male scallops were sampled at days 0, 3, 10, 17 and 24, and executed as follows: (1) Four individual scallops were randomly selected from each replicate. The weights of total soft tissue and testis were recorded, and then the GSI values were calculated. GSI values= (weight of gonad/weight of total soft tissue body) *100%. (2) At day 24, eight individual scallops were sampled and dissected t…	N/A	0.2 ng/mL	pg/g (wet weight)	controls	~ 800 - 2400 pg/g (wet weight)	YES	Exposure to B[a]P at concentrations 0.38ug/L and 3.8ug/L	Concentrations significantly decreased at some treatments	IA	ELISA	NO	NO	No/Not specified	YES	N/A	The data were statistically analyzed by SPSS 25.0 for Mac (SPSS USA) and diagrams were created by GraphPad Prism 8.0 for Mac (GraphPad, CA). All values are shown as the mean ± standard deviation (SD). Shapiro-Wilk test was used to evaluate the normality of values. Then the values were verified for homogeneity by using Levene’s test. Statistical differences between control groups and BaP treatment…	Only males were used in the study. In addition, they considered eights of total soft tissue and testis in the analysis/GSI value (weight of gonad/weight of total soft tissue body) *100%). Individuals were chosen at random. BaP concentrations in control seawater were not detected.	3 biological replicates combined for analysis
5	Konstantinos	Yang, Yingying Pan, Luqing Zhou, Yueyao Xu, Ruiyi Li, Dongyu	2020	Benzo[a]pyrene exposure disrupts steroidogenesis and impairs spermatogenesis in diverse reproductive stages of male scallop (Chlamys farreri)	Environmental Research	110	125	191	June	Benzo[a]pyrene (BaP), a model compound of polycyclic aromatic hydrocarbon known to impair reproductive functions of vertebrates, while the data is scarce in marine invertebrates. To investigate the toxic effects of BaP on invertebrates reproduction, we exposed male scallop (Chlamys farreri) to BaP (0, 0.38 and 3.8 μg/L) throughout three stages of reproductive cycle (early gametogenesis stage, lat…	https://doi.org/10.1016/j.envres.2020.110125	Key Research and Development Program of Shandong Province (2018GHY115007)	public	Yang et al., 2020	YES	NO	NO	Bivalvia	Chlamys farreri	Adult	Male	480 (total)			Assessment B	Testosterone	T	Testosterone	Steroid	haemolymph	Then, male scallops were sampled at days 0, 3, 10, 17 and 24, and executed as follows: (1) Four individual scallops were randomly selected from each replicate. The weights of total soft tissue and testis were recorded, and then the GSI values were calculated. GSI values= (weight of gonad/weight of total soft tissue body) *100%. (2) At day 24, eight individual scallops were sampled and dissected t…	N/A	0.2 ng/mL	pg/g (wet weight)	controls	~ 57 - 75 pg/mL	YES	Exposure to B[a]P at concentrations 0.38ug/L and 3.8ug/L	Concentrations significantly increased at some treatments	IA	ELISA	NO	NO	No/Not specified	YES	N/A	The data were statistically analyzed by SPSS 25.0 for Mac (SPSS USA) and diagrams were created by GraphPad Prism 8.0 for Mac (GraphPad, CA). All values are shown as the mean ± standard deviation (SD). Shapiro-Wilk test was used to evaluate the normality of values. Then the values were verified for homogeneity by using Levene’s test. Statistical differences between control groups and BaP treatment…	Only males were used in the study. In addition, they considered eights of total soft tissue and testis in the analysis/GSI value (weight of gonad/weight of total soft tissue body) *100%). Individuals were chosen at random. BaP concentrations in control seawater were not detected.	3 biological replicates combined for analysis
7	Konstantinos	Cubero-Leon, Elena Puinean, A. Mirel Labadie, Pierre Ciocan, Corina Itoh, Naoki Kishida, Mitsuyo Osada, Makoto Minier, Christophe Hill, Elizabeth M. Rotchell, Jeanette M.	2012	Two CYP3A-like genes in the marine mussel Mytilus edulis: MRNA expression modulation following short-term exposure to endocrine disruptors	Marine Environmental Research	32	39	74		Members of the vertebrate CYP3A subfamily are involved in the metabolism of steroids and a wide range of xenobiotics. In this study two CYP3A- like mRNAs have been isolated from the mussel (Mytilus edulis), and their seasonal expression profile and modulation by estrogens examined. Sexual dimorphism of CYP3A- like mRNA expression was not observed in mussel gonads of individuals collected througho…	http://dx.doi.org/10.1016/j.marenvres.2011.11.012	This work was funded by an EU INTERREG IV (DIESE) grant, project number 162/025/266. This work was also supported by Joint Project of Japan-UK Research Cooperative Program from Japan Society for the Promotion of Science (to M.O.)	public	Cubero-Leon et al., 2012	YES	NO	NO	Bivalvia	Mytilus edulis	Adult	Unlcear	25		Here we describe the isolation of two CYP3A-like genes from mussel (M. edulis) gonad tissue. In order to identify if environmental pollutants are potential targets forCYP3A-like gene,mRNAexpression was investigated in gonads of mature mussels exposed to 17b-estradiol (E2), tributyltin (TBT) and a 10% sewage treatment works (STW) effluent extract. Chemical analysis of free and total estradiol and …	Assessment B	17β-oestradiol	E2	17β-estradiol	Steroid	whole body	After the addition of IS, the tissue samples were individually homogenized in methanol using a Polytron homogenizer (Kine- matika Gmbh, Lucerne, Switzerland), ultrasonicated for 3 min using a Microson ultrasonic cell disruptor (Misonix Inc., Farmingdale, U.S.A.), centrifuged for 5 min at 760 ? g and the supernatant collected. The procedure was repeated twice with 5 mL and 3 mL of dichloromethane …	25% of the sample was taken for further purification for GCMS analysis, and was evaporated under nitrogen flow and the residue resuspended in 50 mL ethyl acetate and 950 mL cyclohexane. These water extracts were further purified by passing them through Sep-PakÒ silica SPE cartridges (500 mg) (Waters Corporation, Elstree, U.K.) in order to remove non-polar compounds. The samples were eluted with 6…	0.3 - 1 ng/g	ng/g	Total E2 levels (control)	2.2 ± 1.7 ng/g	YES	Exposure to synthetic E2, Sewage Treatment Works (STW) or TBT	Concentrations significantly increased in some treatments	Chemical Analysis	GC-MS	NO	NO	Internal Standard	YES	Water samples were acidified with glacial acetic acid to a concentration of 0.2% (v/v), and passed through a conditioned Sep-PakÒ C18 extraction cartridge (Waters Corporation, Elstree, U.K.) and eluted with 2 mL methanol, 2 mL ethyl acetate and 2 mL hexane (for the STW treatment water sample) or 6 mL methanol in the case ofall other samples. The methods differed to ensure that as many compounds (…	For statistical analysis (SPSS 15.0 for Windows) all data were tested for normality and homogeneity of variances. As the datawas not normally distributed non-parametric KruskaleWallis followed by ManneWhitney U pairwise compar- ison tests were performed. p < 0.05 was considered significan	males and females were COMBINED for this analysis. mussels were of similar size (observed by eye) and were acclimatised before the start of the experiment.	4 to 6 biological measurements that were combined for analysis
8	Konstantinos	Akcha, F. Barranger, A. Bachère, E. Berthelin, C. Heude Piquemal, D. Alonso, P. Sallan, R. Rondon Dimastrogiovanni, G. Porte, C. Menard, D. Szczybelski, A. Benabdelmouna, A. Auffret, M. Rouxel, J. Burgeot, T.	2016	Effects of an environmentally relevant concentration of diuron on oyster genitors during gametogenesis: responses of early molecular and cellular markers and physiological impacts	Environmental Science and Pollution Research	8008	8020	23	8	Genitors of the Pacific oyster Crassostrea gigas were submitted during gametogenesis to a short pulse exposure to the herbicide diuron at a realistic environmental concentration. Histological analysis showed no effect of diuron on gametogenesis course, sex ratio and reproductive effort. A non-significant increase in testosterone and progesterone levels was observed in genitors exposed to the herb…	https://doi.org/10.1007/s11356-015-5969-2	This work was funded by the French National Research Agency (ANR-CESA-01601) and the French Research Institute for Sea Exploration	public	Akcha et al., 2016	YES	NO	NO	Bivalvia	Crassostrea gigas	Adult	Unlcear	720 (total)		In the present paper, we analyzed the molecular and biochemical effects of diuron on C. gigas genitors by measuring the expression of genes relevant to key functions suspected to be affected by pesticide exposure, the levels of selected enzymatic activities and the activity of immune cell by flow cytometry. Besides, the impact of diuron exposure was also assessed on oyster reproduction process by…	Assessment B	17β-oestradiol	E2	17β-estradiol	Steroid	gonad	Briefly, gonad samples (0.2–0.5 g wet weight) were homogenized in 2 ml ethanol and frozen overnight at −80 °C. Homogenates were then extracted with 2 mL of ethyl acetate (×3); the organic extract was evaporated under nitrogen, resuspended in 1 mL methanol containing 1 % KOH, and incubated at 45 °C for 3 h. After the saponification step, Milli-Q water (4 ml) was added and the sample extracted with…	After the saponification step, Milli-Q water (4 ml) was added and the sample extracted with dichloromethane (3×3 mL). The efficiency of the extraction procedure was 65.4±1.3 % for T, 62.4±0.8 % for E2, and 52 ±3.8 % for P4.	10 pg/g	pg/g	control	672 ± 307 pg/g	YES	Exposure to diurion (herbicide)	Concentrations significantly decreased in some treatments	IA	RIA	NO	NO	No/Not specified	YES	Intra-assay coefficients of variations were 14.8 % (T), 12.1 % (E2), and 6.5 % (P4). Inter-assay coefficients of variations were 15 % (T), 11.2 % (E2), and 7.2 % (P4).	For gene expression, analyses were done with the R software (v3. 1 64bits) and ddCt package (v1.18.0). For non-normal values, Kruskal-Wallis test was used, followed by a MannWhitney pairwise comparison test. Significant differences were considered at p<0.05. Enzymatic biomarker responses were analyzed using Statistica 8.0 (Statsoft, Inc.). Raw data were first tested for normality (Shapiro test) a…	gonad size was evaluated for all samples (0.2–0.5 g wet weight), individual tissues were examined	Steroid concentrations were observed from a range of 6-9 animals and were combined for analysis.
8	Konstantinos	Akcha, F. Barranger, A. Bachère, E. Berthelin, C. Heude Piquemal, D. Alonso, P. Sallan, R. Rondon Dimastrogiovanni, G. Porte, C. Menard, D. Szczybelski, A. Benabdelmouna, A. Auffret, M. Rouxel, J. Burgeot, T.	2016	Effects of an environmentally relevant concentration of diuron on oyster genitors during gametogenesis: responses of early molecular and cellular markers and physiological impacts	Environmental Science and Pollution Research	8008	8020	23	8	Genitors of the Pacific oyster Crassostrea gigas were submitted during gametogenesis to a short pulse exposure to the herbicide diuron at a realistic environmental concentration. Histological analysis showed no effect of diuron on gametogenesis course, sex ratio and reproductive effort. A non-significant increase in testosterone and progesterone levels was observed in genitors exposed to the herb…	https://doi.org/10.1007/s11356-015-5969-2	This work was funded by the French National Research Agency (ANR-CESA-01601) and the French Research Institute for Sea Exploration	public	Akcha et al., 2016	YES	NO	NO	Bivalvia	Crassostrea gigas	Adult	Unlcear	720 (total)	N/A	In the present paper, we analyzed the molecular and biochemical effects of diuron on C. gigas genitors by measuring the expression of genes relevant to key functions suspected to be affected by pesticide exposure, the levels of selected enzymatic activities and the activity of immune cell by flow cytometry. Besides, the impact of diuron exposure was also assessed on oyster reproduction process by…	Assessment B	Progestrone	P4	Progesterone	Steroid	gonad	Briefly, gonad samples (0.2–0.5 g wet weight) were homogenized in 2 ml ethanol and frozen overnight at −80 °C. Homogenates were then extracted with 2 mL of ethyl acetate (×3); the organic extract was evaporated under nitrogen, resuspended in 1 mL methanol containing 1 % KOH, and incubated at 45 °C for 3 h. After the saponification step, Milli-Q water (4 ml) was added and the sample extracted with…	After the saponification step, Milli-Q water (4 ml) was added and the sample extracted with dichloromethane (3×3 mL). The efficiency of the extraction procedure was 65.4±1.3 % for T, 62.4±0.8 % for E2, and 52 ±3.8 % for P4.	40 pg/g	pg/g	control	1818 ± 653 pg/g	YES	Exposure to diurion (herbicide)	No effect	IA	RIA	NO	NO	No/Not specified	YES	Intra-assay coefficients of variations were 14.8% (T), 12.1 % (E2), and 6.5 % (P4). Inter-assay coefficients of variations were 15 % (T), 11.2 % (E2), and 7.2 % (P4).	For gene expression, analyses were done with the R software (v3. 1 64bits) and ddCt package (v1.18.0). For non-normal values, Kruskal-Wallis test was used, followed by a MannWhitney pairwise comparison test. Significant differences were considered at p<0.05. Enzymatic biomarker responses were analyzed using Statistica 8.0 (Statsoft, Inc.). Raw data were first tested for normality (Shapiro test) a…	gonad size was evaluated for all samples (0.2–0.5 g wet weight), individual tissues were examined	Steroid concentrations were observed from a range of 6-9 animals and were combined for analysis.
8	Konstantinos	Akcha, F. Barranger, A. Bachère, E. Berthelin, C. Heude Piquemal, D. Alonso, P. Sallan, R. Rondon Dimastrogiovanni, G. Porte, C. Menard, D. Szczybelski, A. Benabdelmouna, A. Auffret, M. Rouxel, J. Burgeot, T.	2016	Effects of an environmentally relevant concentration of diuron on oyster genitors during gametogenesis: responses of early molecular and cellular markers and physiological impacts	Environmental Science and Pollution Research	8008	8020	23	8	Genitors of the Pacific oyster Crassostrea gigas were submitted during gametogenesis to a short pulse exposure to the herbicide diuron at a realistic environmental concentration. Histological analysis showed no effect of diuron on gametogenesis course, sex ratio and reproductive effort. A non-significant increase in testosterone and progesterone levels was observed in genitors exposed to the herb…	https://doi.org/10.1007/s11356-015-5969-2	This work was funded by the French National Research Agency (ANR-CESA-01601) and the French Research Institute for Sea Exploration	public	Akcha et al., 2016	YES	NO	NO	Bivalvia	Crassostrea gigas	Adult	Unlcear	720 (total)		In the present paper, we analyzed the molecular and biochemical effects of diuron on C. gigas genitors by measuring the expression of genes relevant to key functions suspected to be affected by pesticide exposure, the levels of selected enzymatic activities and the activity of immune cell by flow cytometry. Besides, the impact of diuron exposure was also assessed on oyster reproduction process by…	Assessment B	Testosterone	T	Testosterone	Steroid	gonad	Briefly, gonad samples (0.2–0.5 g wet weight) were homogenized in 2 ml ethanol and frozen overnight at −80 °C. Homogenates were then extracted with 2 mL of ethyl acetate (×3); the organic extract was evaporated under nitrogen, resuspended in 1 mL methanol containing 1 % KOH, and incubated at 45 °C for 3 h. After the saponification step, Milli-Q water (4 ml) was added and the sample extracted with…	After the saponification step, Milli-Q water (4 ml) was added and the sample extracted with dichloromethane (3×3 mL). The efficiency of the extraction procedure was 65.4±1.3 % for T, 62.4±0.8 % for E2, and 52 ±3.8 % for P4.	30 pg/g	pg/g	control	773 ± 430 pg/g	YES	Exposure to diurion (herbicide)	No effect	IA	RIA	NO	NO	No/Not specified	YES	Intra-assay coefficients of variations were 14.8 % (T), 12.1 % (E2), and 6.5 % (P4). Inter-assay coefficients of variations were 15 % (T), 11.2 % (E2), and 7.2 % (P4).	For gene expression, analyses were done with the R software (v3. 1 64bits) and ddCt package (v1.18.0). For non-normal values, Kruskal-Wallis test was used, followed by a MannWhitney pairwise comparison test. Significant differences were considered at p<0.05. Enzymatic biomarker responses were analyzed using Statistica 8.0 (Statsoft, Inc.). Raw data were first tested for normality (Shapiro test) a…	gonad size was evaluated for all samples (0.2–0.5 g wet weight), individual tissues were examined	Steroid concentrations were observed from a range of 6-9 animals and were combined for analysis.
9	Konstantinos	Zheng, Bing Hui An, Li Hui Chang, Hong Liu, Ying Jiang, Zhi Qiang	2014	Evidence for the presence of sex steroid hormones in Zhikong scallop, Chlamys farreri	Journal of Steroid Biochemistry and Molecular Biology	199	206	143		To obtain evidence of the presence of sex steroid hormones in mollusks, hormone variation in the gonads of the Zhikong scallop Chlamys farreri was analyzed using UPLC-MS/MS. These were found, as expected, with concentrations of estrone (E1), 17beta-estradiol (E2), and testosterone (T) in the testes ranging from not detected (ND) to 0.07 ± 0.10, ND to 3.10 ± 2.00, and ND to 2.67 ± 1.55 ng/g wet we…	https://doi.org/10.1016/j.jsbmb.2014.03.002	Financial support by National Natural Science Foundation of China [(21177117] and National Key Technologies R&D Program [2010BAC69B02] are gratefully acknowledged.	public	Zheng et al., 2014	YES	NO	NO	Bivalvia	Chlamys farreri	Adult	Female	600 (total)	N/A	The aim of this study was to provide direct evidence for thepresence of sex steroid hormones in mollusks by measuring theconcentrations of sex steroids. Simultaneously, we also wanted toevaluate their potential roles in regulating reproduction by detec-ting the levels of expression of some reproduction-related genes inthe Zk-scallop over the reproductive cycle	Assessment A	17β-oestradiol	E2	17β-estradiol	Steroid	ovary	In detail, the pooled frozen gonads were thawed and homogenized with an analytical mill (JX-2008,Jingxin, China). After spiking 0.5g samples of freeze-dried gonads(three replicates for each pooled sample) with an internal standard(100ppb, 200L) for 24h, ultrasonic extraction (KQ-300VDY, Kun-shan, China) was performed with 8mL of methanol/acetonitrile(1:1,v/v) three timesat 40◦C and 80% power for …	The extraction solution was rotary evaporated and re-dissolved in 2mL ofmethanol three times, and then the 6mL of methanol solution wastransferred to 100mL of distilled water (pH 3.0–4.5) and extractedthrough an Oasis HLB cartridge that was previously conditionedwith 5mL of methanol/methyl tert-butyl ether (MtBE) (1:1, v/v)and 10mL distilled water at a flow rate of 5–10mL/min. The car-tridge was …	N/A	pg/g (wet weight)	controls	not detected - 27900 pg/g (wet weight)	NO	no intervention	N/A	Chemical Analysis	UPLC-MS/MS	NO	NO	Internal Standard	YES	The method recoveries for E1,E2andT were 84±9.5%, 78±7.3% and 90±6.1%, respectively. We alsoevaluated the extent of matrix effects in UPLC-ESI/MS/MS detec-tion by spiking sample extracts with the three isotopically labelledcompounds, and the results shows that the signal intensities werenearly identical for the three isotopically labelled standards in thesample extract and the pure solvent.	Data on the gonad index, gene expression, and sex steroid contents in both sexes were subjected to the variance homogeneity test (Levene’s test). When the variance was homogeneous and the data appeared parametric, two-way analysis of variance (ANOVA) for sex and sampling was used for the gonad index and sex steroid content, followedbyamultiple-comparison test (Tukey’sHSD test). When the variance …	The shell height, entire soft-body weight, and gonad weightof the fresh organisms were measured quickly (Table 1). And then the gonadal-somatic index (GSI), the weight of the gonads (ovaries or testes)divided by the tota lweight,was evaluated. They also categorised species between females Vs Males.	steroid concentrations were observed from 3 samples - but were combined for analysis.
9	Konstantinos	Zheng, Bing Hui An, Li Hui Chang, Hong Liu, Ying Jiang, Zhi Qiang	2014	Evidence for the presence of sex steroid hormones in Zhikong scallop, Chlamys farreri	Journal of Steroid Biochemistry and Molecular Biology	199	206	143		To obtain evidence of the presence of sex steroid hormones in mollusks, hormone variation in the gonads of the Zhikong scallop Chlamys farreri was analyzed using UPLC-MS/MS. These were found, as expected, with concentrations of estrone (E1), 17beta-estradiol (E2), and testosterone (T) in the testes ranging from not detected (ND) to 0.07 ± 0.10, ND to 3.10 ± 2.00, and ND to 2.67 ± 1.55 ng/g wet we…	https://doi.org/10.1016/j.jsbmb.2014.03.002	Financial support by National Natural Science Foundation of China [(21177117] and National Key Technologies R&D Program [2010BAC69B02] are gratefully acknowledged.	public	Zheng et al., 2014	YES	NO	NO	Bivalvia	Chlamys farreri	Adult	Male	600 (total)	N/A	The aim of this study was to provide direct evidence for the presence of sex steroid hormones in mollusks by measuring theconcentrations of sex steroids. Simultaneously, we also wanted toevaluate their potential roles in regulating reproduction by detec-ting the levels of expression of some reproduction-related genes inthe Zk-scallop over the reproductive cycle	Assessment A	17β-oestradiol	E2	17β-estradiol	Steroid	testis	In detail, the pooled frozen gonads were thawed and homogenized with an analytical mill (JX-2008,Jingxin, China). After spiking 0.5g samples of freeze-dried gonads(three replicates for each pooled sample) with an internal standard(100ppb, 200L) for 24h, ultrasonic extraction (KQ-300VDY, Kun-shan, China) was performed with 8mL of methanol/acetonitrile(1:1,v/v) three timesat 40◦C and 80% power for …	The extraction solution was rotary evaporated and re-dissolved in 2mL ofmethanol three times, and then the 6mL of methanol solution wastransferred to 100mL of distilled water (pH 3.0–4.5) and extractedthrough an Oasis HLB cartridge that was previously conditionedwith 5mL of methanol/methyl tert-butyl ether (MtBE) (1:1, v/v)and 10mL distilled water at a flow rate of 5–10mL/min. The car-tridge was …	N/A	pg/g (wet weight)	controls	not detected - 3100 pg/g (wet weight)	NO	no intervention	N/A	Chemical Analysis	UPLC-MS/MS	NO	NO	Internal Standard	YES	The method recoveries for E1,E2andT were 84±9.5%, 78±7.3% and 90±6.1%, respectively. We alsoevaluated the extent of matrix effects in UPLC-ESI/MS/MS detec-tion by spiking sample extracts with the three isotopically labelledcompounds, and the results shows that the signal intensities werenearly identical for the three isotopically labelled standards in thesample extract and the pure solvent.	Data on the gonad index, gene expression, and sex steroid contents in both sexes were subjected to the variance homogeneity test (Levene’s test). When the variance was homogeneous and the data appeared parametric, two-way analysis of variance (ANOVA) for sex and sampling was used for the gonad index and sex steroid content, followedbyamultiple-comparison test (Tukey’sHSD test). When the variance …	The shell height, entire soft-body weight, and gonad weightof the fresh organisms were measured quickly (Table 1). And then the gonadal-somatic index (GSI), the weight of the gonads (ovaries or testes)divided by the tota lweight,was evaluated. They also categorised species between females Vs Males.	steroid concentrations were observed from 3 samples - but were combined for analysis.
9	Konstantinos	Zheng, Bing Hui An, Li Hui Chang, Hong Liu, Ying Jiang, Zhi Qiang	2014	Evidence for the presence of sex steroid hormones in Zhikong scallop, Chlamys farreri	Journal of Steroid Biochemistry and Molecular Biology	199	206	143		To obtain evidence of the presence of sex steroid hormones in mollusks, hormone variation in the gonads of the Zhikong scallop Chlamys farreri was analyzed using UPLC-MS/MS. These were found, as expected, with concentrations of estrone (E1), 17beta-estradiol (E2), and testosterone (T) in the testes ranging from not detected (ND) to 0.07 ± 0.10, ND to 3.10 ± 2.00, and ND to 2.67 ± 1.55 ng/g wet we…	https://doi.org/10.1016/j.jsbmb.2014.03.002	Financial support by National Natural Science Foundation of China [(21177117] and National Key Technologies R&D Program [2010BAC69B02] are gratefully acknowledged.	public	Zheng et al., 2014	YES	NO	NO	Bivalvia	Chlamys farreri	Adult	Female	600 (total)	N/A	The aim of this study was to provide direct evidence for thepresence of sex steroid hormones in mollusks by measuring theconcentrations of sex steroids. Simultaneously, we also wanted toevaluate their potential roles in regulating reproduction by detec-ting the levels of expression of some reproduction-related genes inthe Zk-scallop over the reproductive cycle	Assessment A	Testosterone	T	Testosterone	Steroid	ovary	In detail, the pooled frozen gonads were thawed and homogenized with an analytical mill (JX-2008,Jingxin, China). After spiking 0.5g samples of freeze-dried gonads(three replicates for each pooled sample) with an internal standard(100ppb, 200L) for 24h, ultrasonic extraction (KQ-300VDY, Kun-shan, China) was performed with 8mL of methanol/acetonitrile(1:1,v/v) three timesat 40◦C and 80% power for …	The extraction solution was rotary evaporated and re-dissolved in 2mL ofmethanol three times, and then the 6mL of methanol solution wastransferred to 100mL of distilled water (pH 3.0–4.5) and extractedthrough an Oasis HLB cartridge that was previously conditionedwith 5mL of methanol/methyl tert-butyl ether (MtBE) (1:1, v/v)and 10mL distilled water at a flow rate of 5–10mL/min. The car-tridge was …	N/A	pg/g (wet weight)	controls	not detected - 2380 ng/g (wet weight)	NO	no intervention	N/A	Chemical Analysis	UPLC-MS/MS	NO	NO	Internal Standard	YES	The method recoveries for E1,E2andT were 84±9.5%, 78±7.3% and 90±6.1%, respectively. We alsoevaluated the extent of matrix effects in UPLC-ESI/MS/MS detec-tion by spiking sample extracts with the three isotopically labelledcompounds, and the results shows that the signal intensities werenearly identical for the three isotopically labelled standards in thesample extract and the pure solvent.	Data on the gonad index, gene expression, and sex steroid contents in both sexes were subjected to the variance homogeneity test (Levene’s test). When the variance was homogeneous and the data appeared parametric, two-way analysis of variance (ANOVA) for sex and sampling was used for the gonad index and sex steroid content, followedbyamultiple-comparison test (Tukey’sHSD test). When the variance …	The shell height, entire soft-body weight, and gonad weightof the fresh organisms were measured quickly (Table 1). And then the gonadal-somatic index (GSI), the weight of the gonads (ovaries or testes)divided by the tota lweight,was evaluated. They also categorised species between females Vs Males.	steroid concentrations were observed from 3 samples - but were combined for analysis.
9	Konstantinos	Zheng, Bing Hui An, Li Hui Chang, Hong Liu, Ying Jiang, Zhi Qiang	2014	Evidence for the presence of sex steroid hormones in Zhikong scallop, Chlamys farreri	Journal of Steroid Biochemistry and Molecular Biology	199	206	143		To obtain evidence of the presence of sex steroid hormones in mollusks, hormone variation in the gonads of the Zhikong scallop Chlamys farreri was analyzed using UPLC-MS/MS. These were found, as expected, with concentrations of estrone (E1), 17beta-estradiol (E2), and testosterone (T) in the testes ranging from not detected (ND) to 0.07 ± 0.10, ND to 3.10 ± 2.00, and ND to 2.67 ± 1.55 ng/g wet we…	https://doi.org/10.1016/j.jsbmb.2014.03.002	Financial support by National Natural Science Foundation of China [(21177117] and National Key Technologies R&D Program [2010BAC69B02] are gratefully acknowledged.	public	Zheng et al., 2014	YES	NO	NO	Bivalvia	Chlamys farreri	Adult	Male	600 (total)	N/A	The aim of this study was to provide direct evidence for thepresence of sex steroid hormones in mollusks by measuring theconcentrations of sex steroids. Simultaneously, we also wanted toevaluate their potential roles in regulating reproduction by detec-ting the levels of expression of some reproduction-related genes inthe Zk-scallop over the reproductive cycle	Assessment A	Testosterone	T	Testosterone	Steroid	testis	In detail, the pooled frozen gonads were thawed and homogenized with an analytical mill (JX-2008,Jingxin, China). After spiking 0.5g samples of freeze-dried gonads(three replicates for each pooled sample) with an internal standard(100ppb, 200L) for 24h, ultrasonic extraction (KQ-300VDY, Kun-shan, China) was performed with 8mL of methanol/acetonitrile(1:1,v/v) three timesat 40◦C and 80% power for …	The extraction solution was rotary evaporated and re-dissolved in 2mL ofmethanol three times, and then the 6mL of methanol solution wastransferred to 100mL of distilled water (pH 3.0–4.5) and extractedthrough an Oasis HLB cartridge that was previously conditionedwith 5mL of methanol/methyl tert-butyl ether (MtBE) (1:1, v/v)and 10mL distilled water at a flow rate of 5–10mL/min. The car-tridge was …	N/A	pg/g (wet weight)	controls	not detected - 2670 pg/g (wet weight)	NO	no intervention	N/A	Chemical Analysis	UPLC-MS/MS	NO	NO	Internal Standard	YES	The method recoveries for E1,E2andT were 84±9.5%, 78±7.3% and 90±6.1%, respectively. We alsoevaluated the extent of matrix effects in UPLC-ESI/MS/MS detec-tion by spiking sample extracts with the three isotopically labelledcompounds, and the results shows that the signal intensities werenearly identical for the three isotopically labelled standards in thesample extract and the pure solvent.	Data on the gonad index, gene expression, and sex steroid contents in both sexes were subjected to the variance homogeneity test (Levene’s test). When the variance was homogeneous and the data appeared parametric, two-way analysis of variance (ANOVA) for sex and sampling was used for the gonad index and sex steroid content, followedbyamultiple-comparison test (Tukey’sHSD test). When the variance …	The shell height, entire soft-body weight, and gonad weightof the fresh organisms were measured quickly (Table 1). And then the gonadal-somatic index (GSI), the weight of the gonads (ovaries or testes)divided by the tota lweight,was evaluated. They also categorised species between females Vs Males.	steroid concentrations were observed from 3 samples - but were combined for analysis.
12	Konstantinos	Wang, Ting Kong, Hui Shang, Yueyong Dupont, Sam Peng, Jinxia Wang, Xinghuo Deng, Yuewen Hu, Menghong Wang, Youji	2021	Ocean acidification but not hypoxia alters the gonad performance in the thick shell mussel Mytilus coruscus	Marine Pollution Bulletin	112282		167	44013	Ocean acidification and hypoxia have become increasingly severe in coastal areas, and their co-occurrence poses emerging threats to coastal ecosystems. Here, we investigated the combined effects of ocean acidification and hypoxia on the reproductive capacity of the thick-shelled mussel Mytilus coruscus. Our results demonstrated low pH but not low oxygen induced decreased gonadosomatic index (GSI)…	https://doi.org/10.1016/j.marpolbul.2021.112282	This work was supported by the research grants (31872587, 3201101951) from the Natural Science Foundation of China. This work was also supported by the Open Fund of Guangxi Key Laboratory of Aquatic Genetic Breeding and Healthy Aquaculture, and Guangdong South China Sea Key Laboratory of Aquaculture for Aquatic Economic Animals, Guangdong Ocean University (KFKT2019ZD04)	public	Wang et al., 2021	YES	NO	NO	Bivalvia	Mytilus coruscus	Adult	Female	225 (total)	N/A	In this study, the effects of ocean acidification and hypoxia on the fecundity of a mussel species (Mytilus coruscus) were examined by measuring gonadosomatic index, steroid concentrations (e.g., E2, TSTO and PROG) and expression of regulatory gene involved in reproduction and development (e.g., β-catenin, Wnt-4, and Wnt-7b). We hypothesized that (1) the gonadal development of M. coruscus can be …	Assessment B	17β-oestradiol	E2	17β-estradiol	Steroid	ovary	The extraction procedure was performed based on the method of Zabrza´nska et al. (2015). Briefly, each tube was filled with 0.5 mL methanol, and mechanical homogenization of the tissues was per- formed. Another 0.5 mL methanol was added and the tube was centri- fuged for 10 min, at 2800 ×g at 4 ◦C. The supernatant was collected, and the procedure was repeated twice. Next, two methanolic supernata…	The solid-phase extraction was performed using a chromatographic column (HLB, 6 mL, 200 mg). The eluate was dried with 40 ◦C nitrogen and dissolved in 300 μL methanol, filtered through a 0.22 μm micropore filter and transferred into the sample vials.	N/A	mean ng/g (n=9)	controls (not exposed)	0.7 ng/g	YES	Exposure to to six combinations of pH (8.1, 7.7, 7.3) and Dissolved Oxygen (6 mg O2/L, 2 mg O2/L)	Low pH 7.3 significantly reduced the E2 concentration of both males and females.	Chemical Analysis	LC-MS	NO	NO	No/Not specified	YES	N/A	Data analysis and graphing were carried out using SPSS 22.0 and GraphPad Prism 8.0. The homogeneity of the variances and normality was performed using Levene test and Shapiro-Wilk tests. Three-way ANOVA was used to test the effects of pH, DO, and gender differences on all the indices (i.e., GSI, E2, TSTO, PROG, β-catenin, Wnt-4, and Wnt- 7b, n = 9 per treatment). One-way ANOVA with Tukey’s HSD wa…	The shell length and gender of molluscs was determined. In addition, the weight of gonads was determined and the gonadosomadix index was calculated for males and females, respectively.	steroid measurements were determined from a range of 6 animals/samples but were combined for analysis.
12	Konstantinos	Wang, Ting Kong, Hui Shang, Yueyong Dupont, Sam Peng, Jinxia Wang, Xinghuo Deng, Yuewen Hu, Menghong Wang, Youji	2021	Ocean acidification but not hypoxia alters the gonad performance in the thick shell mussel Mytilus coruscus	Marine Pollution Bulletin	112282		167	2020-07-01	Ocean acidification and hypoxia have become increasingly severe in coastal areas, and their co-occurrence poses emerging threats to coastal ecosystems. Here, we investigated the combined effects of ocean acidification and hypoxia on the reproductive capacity of the thick-shelled mussel Mytilus coruscus. Our results demonstrated low pH but not low oxygen induced decreased gonadosomatic index (GSI)…	https://doi.org/10.1016/j.marpolbul.2021.112282	This work was supported by the research grants (31872587, 3201101951) from the Natural Science Foundation of China. This work was also supported by the Open Fund of Guangxi Key Laboratory of Aquatic Genetic Breeding and Healthy Aquaculture, and Guangdong South China Sea Key Laboratory of Aquaculture for Aquatic Economic Animals, Guangdong Ocean University (KFKT2019ZD04)	public	Wang et al., 2021	YES	NO	NO	Bivalvia	Mytilus coruscus	Adult	Male	225 (total)	N/A	In this study, the effects of ocean acidification and hypoxia on the fecundity of a mussel species (Mytilus coruscus) were examined by measuring gonadosomatic index, steroid concentrations (e.g., E2, TSTO and PROG) and expression of regulatory gene involved in reproduction and development (e.g., β-catenin, Wnt-4, and Wnt-7b). We hypothesized that (1) the gonadal development of M. coruscus can be …	Assessment B	17β-oestradiol	E2	17β-estradiol	Steroid	testis	The extraction procedure was performed based on the method of Zabrza´nska et al. (2015). Briefly, each tube was filled with 0.5 mL methanol, and mechanical homogenization of the tissues was per- formed. Another 0.5 mL methanol was added and the tube was centri- fuged for 10 min, at 2800 ×g at 4 ◦C. The supernatant was collected, and the procedure was repeated twice. Next, two methanolic supernata…	The solid-phase extraction was performed using a chromatographic column (HLB, 6 mL, 200 mg). The eluate was dried with 40 ◦C nitrogen and dissolved in 300 μL methanol, filtered through a 0.22 μm micropore filter and transferred into the sample vials.	N/A	mean ng/g (n=9)	controls (not exposed)	0.7 ng/g	YES	Exposure to to six combinations of pH (8.1, 7.7, 7.3) and Dissolved Oxygen (6 mg O2/L, 2 mg O2/L)	Low pH 7.3 significantly reduced the E2 concentration of both males and females.	Chemical Analysis	LC-MS	NO	NO	No/Not specified	YES	N/A	Data analysis and graphing were carried out using SPSS 22.0 and GraphPad Prism 8.0. The homogeneity of the variances and normality was performed using Levene test and Shapiro-Wilk tests. Three-way ANOVA was used to test the effects of pH, DO, and gender differences on all the indices (i.e., GSI, E2, TSTO, PROG, β-catenin, Wnt-4, and Wnt- 7b, n = 9 per treatment). One-way ANOVA with Tukey’s HSD wa…	The shell length and gender of molluscs was determined. In addition, the weight of gonads was determined and the gonadosomadix index was calculated for males and females, respectively.	steroid measurements were determined from a range of 6 animals/samples but were combined for analysis.
12	Konstantinos	Wang, Ting Kong, Hui Shang, Yueyong Dupont, Sam Peng, Jinxia Wang, Xinghuo Deng, Yuewen Hu, Menghong Wang, Youji	2021	Ocean acidification but not hypoxia alters the gonad performance in the thick shell mussel Mytilus coruscus	Marine Pollution Bulletin	112282		167	44013	Ocean acidification and hypoxia have become increasingly severe in coastal areas, and their co-occurrence poses emerging threats to coastal ecosystems. Here, we investigated the combined effects of ocean acidification and hypoxia on the reproductive capacity of the thick-shelled mussel Mytilus coruscus. Our results demonstrated low pH but not low oxygen induced decreased gonadosomatic index (GSI)…	https://doi.org/10.1016/j.marpolbul.2021.112282	This work was supported by the research grants (31872587, 3201101951) from the Natural Science Foundation of China. This work was also supported by the Open Fund of Guangxi Key Laboratory of Aquatic Genetic Breeding and Healthy Aquaculture, and Guangdong South China Sea Key Laboratory of Aquaculture for Aquatic Economic Animals, Guangdong Ocean University (KFKT2019ZD04)	public	Wang et al., 2021	YES	NO	NO	Bivalvia	Mytilus coruscus	Adult	Female	225 (total)	N/A	In this study, the effects of ocean acidification and hypoxia on the fecundity of a mussel species (Mytilus coruscus) were examined by measuring gonadosomatic index, steroid concentrations (e.g., E2, TSTO and PROG) and expression of regulatory gene involved in reproduction and development (e.g., β-catenin, Wnt-4, and Wnt-7b). We hypothesized that (1) the gonadal development of M. coruscus can be …	Assessment B	Progesterone	P4	Progesterone	Steroid	ovary	The extraction procedure was performed based on the method of Zabrza´nska et al. (2015). Briefly, each tube was filled with 0.5 mL methanol, and mechanical homogenization of the tissues was per- formed. Another 0.5 mL methanol was added and the tube was centri- fuged for 10 min, at 2800 ×g at 4 ◦C. The supernatant was collected, and the procedure was repeated twice. Next, two methanolic supernata…	The solid-phase extraction was performed using a chromatographic column (HLB, 6 mL, 200 mg). The eluate was dried with 40 ◦C nitrogen and dissolved in 300 μL methanol, filtered through a 0.22 μm micropore filter and transferred into the sample vials.	N/A	mean ng/g (n=9)	controls (not exposed)	0.17 ng/g	YES	Exposure to to six combinations of pH (8.1, 7.7, 7.3) and Dissolved Oxygen (6 mg O2/L, 2 mg O2/L)	Concentrations significantly decreased in some treatments	Chemical Analysis	LC-MS	NO	NO	No/Not specified	YES	N/A	Data analysis and graphing were carried out using SPSS 22.0 and GraphPad Prism 8.0. The homogeneity of the variances and normality was performed using Levene test and Shapiro-Wilk tests. Three-way ANOVA was used to test the effects of pH, DO, and gender differences on all the indices (i.e., GSI, E2, TSTO, PROG, β-catenin, Wnt-4, and Wnt- 7b, n = 9 per treatment). One-way ANOVA with Tukey’s HSD wa…	The shell length and gender of molluscs was determined. In addition, the weight of gonads was determined and the gonadosomadix index was calculated for males and females, respectively.	steroid measurements were determined from a range of 6 animals/samples but were combined for analysis.
12	Konstantinos	Wang, Ting Kong, Hui Shang, Yueyong Dupont, Sam Peng, Jinxia Wang, Xinghuo Deng, Yuewen Hu, Menghong Wang, Youji	2021	Ocean acidification but not hypoxia alters the gonad performance in the thick shell mussel Mytilus coruscus	Marine Pollution Bulletin	112282		167	44013	Ocean acidification and hypoxia have become increasingly severe in coastal areas, and their co-occurrence poses emerging threats to coastal ecosystems. Here, we investigated the combined effects of ocean acidification and hypoxia on the reproductive capacity of the thick-shelled mussel Mytilus coruscus. Our results demonstrated low pH but not low oxygen induced decreased gonadosomatic index (GSI)…	https://doi.org/10.1016/j.marpolbul.2021.112282	This work was supported by the research grants (31872587, 3201101951) from the Natural Science Foundation of China. This work was also supported by the Open Fund of Guangxi Key Laboratory of Aquatic Genetic Breeding and Healthy Aquaculture, and Guangdong South China Sea Key Laboratory of Aquaculture for Aquatic Economic Animals, Guangdong Ocean University (KFKT2019ZD04)	public	Wang et al., 2021	YES	NO	NO	Bivalvia	Mytilus coruscus	Adult	Male	225 (total)	N/A	In this study, the effects of ocean acidification and hypoxia on the fecundity of a mussel species (Mytilus coruscus) were examined by measuring gonadosomatic index, steroid concentrations (e.g., E2, TSTO and PROG) and expression of regulatory gene involved in reproduction and development (e.g., β-catenin, Wnt-4, and Wnt-7b). We hypothesized that (1) the gonadal development of M. coruscus can be …	Assessment B	Progesterone	P4	Progesterone	Steroid	testis	The extraction procedure was performed based on the method of Zabrza´nska et al. (2015). Briefly, each tube was filled with 0.5 mL methanol, and mechanical homogenization of the tissues was per- formed. Another 0.5 mL methanol was added and the tube was centri- fuged for 10 min, at 2800 ×g at 4 ◦C. The supernatant was collected, and the procedure was repeated twice. Next, two methanolic supernata…	The solid-phase extraction was performed using a chromatographic column (HLB, 6 mL, 200 mg). The eluate was dried with 40 ◦C nitrogen and dissolved in 300 μL methanol, filtered through a 0.22 μm micropore filter and transferred into the sample vials.	N/A	mean ng/g (n=9)	controls (not exposed)	0.10 ng/g	YES	Exposure to to six combinations of pH (8.1, 7.7, 7.3) and Dissolved Oxygen (6 mg O2/L, 2 mg O2/L)	Concentrations significantly decreased in some treatments	Chemical Analysis	LC-MS	NO	NO	No/Not specified	YES	N/A	Data analysis and graphing were carried out using SPSS 22.0 and GraphPad Prism 8.0. The homogeneity of the variances and normality was performed using Levene test and Shapiro-Wilk tests. Three-way ANOVA was used to test the effects of pH, DO, and gender differences on all the indices (i.e., GSI, E2, TSTO, PROG, β-catenin, Wnt-4, and Wnt- 7b, n = 9 per treatment). One-way ANOVA with Tukey’s HSD wa…	The shell length and gender of molluscs was determined. In addition, the weight of gonads was determined and the gonadosomadix index was calculated for males and females, respectively.	steroid measurements were determined from a range of 6 animals/samples but were combined for analysis.
12	Konstantinos	Wang, Ting Kong, Hui Shang, Yueyong Dupont, Sam Peng, Jinxia Wang, Xinghuo Deng, Yuewen Hu, Menghong Wang, Youji	2021	Ocean acidification but not hypoxia alters the gonad performance in the thick shell mussel Mytilus coruscus	Marine Pollution Bulletin	112282		167	44013	Ocean acidification and hypoxia have become increasingly severe in coastal areas, and their co-occurrence poses emerging threats to coastal ecosystems. Here, we investigated the combined effects of ocean acidification and hypoxia on the reproductive capacity of the thick-shelled mussel Mytilus coruscus. Our results demonstrated low pH but not low oxygen induced decreased gonadosomatic index (GSI)…	https://doi.org/10.1016/j.marpolbul.2021.112282	This work was supported by the research grants (31872587, 3201101951) from the Natural Science Foundation of China. This work was also supported by the Open Fund of Guangxi Key Laboratory of Aquatic Genetic Breeding and Healthy Aquaculture, and Guangdong South China Sea Key Laboratory of Aquaculture for Aquatic Economic Animals, Guangdong Ocean University (KFKT2019ZD04)	public	Wang et al., 2021	YES	NO	NO	Bivalvia	Mytilus coruscus	Adult	Female	225 (total)	N/A	In this study, the effects of ocean acidification and hypoxia on the fecundity of a mussel species (Mytilus coruscus) were examined by measuring gonadosomatic index, steroid concentrations (e.g., E2, TSTO and PROG) and expression of regulatory gene involved in reproduction and development (e.g., β-catenin, Wnt-4, and Wnt-7b). We hypothesized that (1) the gonadal development of M. coruscus can be …	Assessment B	Testosterone	T	Testosterone	Steroid	ovary	The extraction procedure was performed based on the method of Zabrza´nska et al. (2015). Briefly, each tube was filled with 0.5 mL methanol, and mechanical homogenization of the tissues was per- formed. Another 0.5 mL methanol was added and the tube was centri- fuged for 10 min, at 2800 ×g at 4 ◦C. The supernatant was collected, and the procedure was repeated twice. Next, two methanolic supernata…	The solid-phase extraction was performed using a chromatographic column (HLB, 6 mL, 200 mg). The eluate was dried with 40 ◦C nitrogen and dissolved in 300 μL methanol, filtered through a 0.22 μm micropore filter and transferred into the sample vials.	N/A	mean ng/g (n=9)	controls (not exposed)	0.02 ng/g	YES	Exposure to to six combinations of pH (8.1, 7.7, 7.3) and Dissolved Oxygen (6 mg O2/L, 2 mg O2/L)	N/A	Chemical Analysis	LC-MS	NO	NO	No/Not specified	YES	N/A	Data analysis and graphing were carried out using SPSS 22.0 and GraphPad Prism 8.0. The homogeneity of the variances and normality was performed using Levene test and Shapiro-Wilk tests. Three-way ANOVA was used to test the effects of pH, DO, and gender differences on all the indices (i.e., GSI, E2, TSTO, PROG, β-catenin, Wnt-4, and Wnt- 7b, n = 9 per treatment). One-way ANOVA with Tukey’s HSD wa…	The shell length and gender of molluscs was determined. In addition, the weight of gonads was determined and the gonadosomadix index was calculated for males and females, respectively.	steroid measurements were determined from a range of 6 animals/samples but were combined for analysis.
12	Konstantinos	Wang, Ting Kong, Hui Shang, Yueyong Dupont, Sam Peng, Jinxia Wang, Xinghuo Deng, Yuewen Hu, Menghong Wang, Youji	2021	Ocean acidification but not hypoxia alters the gonad performance in the thick shell mussel Mytilus coruscus	Marine Pollution Bulletin	112282		167	44013	Ocean acidification and hypoxia have become increasingly severe in coastal areas, and their co-occurrence poses emerging threats to coastal ecosystems. Here, we investigated the combined effects of ocean acidification and hypoxia on the reproductive capacity of the thick-shelled mussel Mytilus coruscus. Our results demonstrated low pH but not low oxygen induced decreased gonadosomatic index (GSI)…	https://doi.org/10.1016/j.marpolbul.2021.112282	This work was supported by the research grants (31872587, 3201101951) from the Natural Science Foundation of China. This work was also supported by the Open Fund of Guangxi Key Laboratory of Aquatic Genetic Breeding and Healthy Aquaculture, and Guangdong South China Sea Key Laboratory of Aquaculture for Aquatic Economic Animals, Guangdong Ocean University (KFKT2019ZD04)	public	Wang et al., 2021	YES	NO	NO	Bivalvia	Mytilus coruscus	Adult	Male	225 (total)	N/A	In this study, the effects of ocean acidification and hypoxia on the fecundity of a mussel species (Mytilus coruscus) were examined by measuring gonadosomatic index, steroid concentrations (e.g., E2, TSTO and PROG) and expression of regulatory gene involved in reproduction and development (e.g., β-catenin, Wnt-4, and Wnt-7b). We hypothesized that (1) the gonadal development of M. coruscus can be …	Assessment B	Testosterone	T	Testosterone	Steroid	testis	The extraction procedure was performed based on the method of Zabrza´nska et al. (2015). Briefly, each tube was filled with 0.5 mL methanol, and mechanical homogenization of the tissues was per- formed. Another 0.5 mL methanol was added and the tube was centri- fuged for 10 min, at 2800 ×g at 4 ◦C. The supernatant was collected, and the procedure was repeated twice. Next, two methanolic supernata…	The solid-phase extraction was performed using a chromatographic column (HLB, 6 mL, 200 mg). The eluate was dried with 40 ◦C nitrogen and dissolved in 300 μL methanol, filtered through a 0.22 μm micropore filter and transferred into the sample vials.	N/A	mean ng/g (n=9)	controls (not exposed)	0.26 ng/g	YES	Exposure to to six combinations of pH (8.1, 7.7, 7.3) and Dissolved Oxygen (6 mg O2/L, 2 mg O2/L)	Testosterone of males was significantly reduced by low pH 7.3 under low DO (p < 0.05).	Chemical Analysis	LC-MS	NO	NO	No/Not specified	YES	N/A	Data analysis and graphing were carried out using SPSS 22.0 and GraphPad Prism 8.0. The homogeneity of the variances and normality was performed using Levene test and Shapiro-Wilk tests. Three-way ANOVA was used to test the effects of pH, DO, and gender differences on all the indices (i.e., GSI, E2, TSTO, PROG, β-catenin, Wnt-4, and Wnt- 7b, n = 9 per treatment). One-way ANOVA with Tukey’s HSD wa…	The shell length and gender of molluscs was determined. In addition, the weight of gonads was determined and the gonadosomadix index was calculated for males and females, respectively.	steroid measurements were determined from a range of 6 animals/samples but were combined for analysis.
13	Konstantinos	Dagorn, Flore Couzinet-Mossion, Aurélie Kendel, Melha Beninger, Peter G. Rabesaotra, Vony Barnathan, Gilles Wielgosz-Collin, Gaëtane	2016	Exploitable lipids and fatty acids in the invasive oyster Crassostrea gigas on the French Atlantic coast	Marine Drugs	1	12	14	6	Economic exploitation is one means to offset the cost of controlling invasive species, such as the introduced Pacific oyster (Crassostrea gigas Thunberg) on the French Atlantic coast. Total lipid and phospholipid (PL) fatty acids (FAs) and sterols were examined in an invasive population of C. gigas in Bourgneuf Bay, France, over four successive seasons, with a view to identify possible sources of…	https://doi.org/10.3390/md14060104	This work is a part of Flore Dagorn’s Ph.D. thesis (University of Nantes, Nantes, France, 2012) supported by a grant from the Ministère de l’Education Nationale, de la Recherche et de la Technologie, Paris, France.	public	Dagorn et al., 2016	YES	NO	NO	Bivalvia	Crassostrea gigas	Adult	Unlcear	unclear	N/A		Assessment A	24-Ethyl-5α-cholest-22E-en-3β-ol	Poriferastanol/Stigmastanol	Stigmastanol	Phytosterol	whole body	Lipid analyses were conducted as previously described [9]. Briefly, total lipids were extracted using dichloromethane/methanol (1:1, v/v) for 3 h at room temperature. After filtration on a Büchner funnel, the extract was washed with distilled water and evaporated to dryness and stored at ´20 ˝C and under nitrogen prior to further analyses. Lipid classes were separated on an open silica gel column…	Free sterols were isolated in the unsaponifiable fraction following saponification (2 M ethanolic potassium hydroxide) of neutral lipids. Sterols were converted to sterol acetates (SAs) by reaction with acetic anhydride and dried pyridine, for 12 h in darkness, at room temperature	N/A	percentage (%) of total lipids	controls	1.6 - 3.5	NO	no intervention	N/A	Chemical Analysis	HPLC & GC-MS	NO	NO	Internal Standard	NO	N/A	Data are presented as mean percentages for three replicates, but no statistical methods were used.	tissues were weighted (300 g per sample)	mesareuments were perfomrmed in triplicate but results were combined as part of a single analysis
13	Konstantinos	Dagorn, Flore Couzinet-Mossion, Aurélie Kendel, Melha Beninger, Peter G. Rabesaotra, Vony Barnathan, Gilles Wielgosz-Collin, Gaëtane	2016	Exploitable lipids and fatty acids in the invasive oyster Crassostrea gigas on the French Atlantic coast	Marine Drugs	1	12	14	6	Economic exploitation is one means to offset the cost of controlling invasive species, such as the introduced Pacific oyster (Crassostrea gigas Thunberg) on the French Atlantic coast. Total lipid and phospholipid (PL) fatty acids (FAs) and sterols were examined in an invasive population of C. gigas in Bourgneuf Bay, France, over four successive seasons, with a view to identify possible sources of…	https://doi.org/10.3390/md14060104	This work is a part of Flore Dagorn’s Ph.D. thesis (University of Nantes, Nantes, France, 2012) supported by a grant from the Ministère de l’Education Nationale, de la Recherche et de la Technologie, Paris, France.	public	Dagorn et al., 2016	YES	NO	NO	Bivalvia	Crassostrea gigas	Adult	Unlcear	unclear	N/A		Assessment A	24-Ethylcholest-5-en-3β-ol	β-Sitosterol/Clionasterol	Sitosterol	Phytosterol	whole body	Lipid analyses were conducted as previously described [9]. Briefly, total lipids were extracted using dichloromethane/methanol (1:1, v/v) for 3 h at room temperature. After filtration on a Büchner funnel, the extract was washed with distilled water and evaporated to dryness and stored at ´20 ˝C and under nitrogen prior to further analyses. Lipid classes were separated on an open silica gel column…	Free sterols were isolated in the unsaponifiable fraction following saponification (2 M ethanolic potassium hydroxide) of neutral lipids. Sterols were converted to sterol acetates (SAs) by reaction with acetic anhydride and dried pyridine, for 12 h in darkness, at room temperature	N/A	percentage (%) of total lipids	controls	5.4 - 10.2	NO	no intervention	N/A	Chemical Analysis	HPLC & GC-MS	NO	NO	Internal Standard	NO	N/A	Data are presented as mean percentages for three replicates, but no statistical methods were used.	tissues were weighted (300 g per sample)	mesareuments were perfomrmed in triplicate but results were combined as part of a single analysis
13	Konstantinos	Dagorn, Flore Couzinet-Mossion, Aurélie Kendel, Melha Beninger, Peter G. Rabesaotra, Vony Barnathan, Gilles Wielgosz-Collin, Gaëtane	2016	Exploitable lipids and fatty acids in the invasive oyster Crassostrea gigas on the French Atlantic coast	Marine Drugs	1	12	14	6	Economic exploitation is one means to offset the cost of controlling invasive species, such as the introduced Pacific oyster (Crassostrea gigas Thunberg) on the French Atlantic coast. Total lipid and phospholipid (PL) fatty acids (FAs) and sterols were examined in an invasive population of C. gigas in Bourgneuf Bay, France, over four successive seasons, with a view to identify possible sources of…	https://doi.org/10.3390/md14060104	This work is a part of Flore Dagorn’s Ph.D. thesis (University of Nantes, Nantes, France, 2012) supported by a grant from the Ministère de l’Education Nationale, de la Recherche et de la Technologie, Paris, France.	public	Dagorn et al., 2016	YES	NO	NO	Bivalvia	Crassostrea gigas	Adult	Unlcear	unclear	N/A		Assessment A	24-Ethylcholest-5,22E-dien-3β-ol	Poriferasterol/Stigmasterol	Stigmastanol	Phytosterol	whole body	Lipid analyses were conducted as previously described [9]. Briefly, total lipids were extracted using dichloromethane/methanol (1:1, v/v) for 3 h at room temperature. After filtration on a Büchner funnel, the extract was washed with distilled water and evaporated to dryness and stored at ´20 ˝C and under nitrogen prior to further analyses. Lipid classes were separated on an open silica gel column…	Free sterols were isolated in the unsaponifiable fraction following saponification (2 M ethanolic potassium hydroxide) of neutral lipids. Sterols were converted to sterol acetates (SAs) by reaction with acetic anhydride and dried pyridine, for 12 h in darkness, at room temperature	N/A	percentage (%) of total lipids	controls	1.67 - 1.78	NO	no intervention	N/A	Chemical Analysis	HPLC & GC-MS	NO	NO	Internal Standard	NO	N/A	Data are presented as mean percentages for three replicates, but no statistical methods were used.	tissues were weighted (300 g per sample)	mesareuments were perfomrmed in triplicate but results were combined as part of a single analysis
13	Konstantinos	Dagorn, Flore Couzinet-Mossion, Aurélie Kendel, Melha Beninger, Peter G. Rabesaotra, Vony Barnathan, Gilles Wielgosz-Collin, Gaëtane	2016	Exploitable lipids and fatty acids in the invasive oyster Crassostrea gigas on the French Atlantic coast	Marine Drugs	1	12	14	6	Economic exploitation is one means to offset the cost of controlling invasive species, such as the introduced Pacific oyster (Crassostrea gigas Thunberg) on the French Atlantic coast. Total lipid and phospholipid (PL) fatty acids (FAs) and sterols were examined in an invasive population of C. gigas in Bourgneuf Bay, France, over four successive seasons, with a view to identify possible sources of…	https://doi.org/10.3390/md14060104	This work is a part of Flore Dagorn’s Ph.D. thesis (University of Nantes, Nantes, France, 2012) supported by a grant from the Ministère de l’Education Nationale, de la Recherche et de la Technologie, Paris, France.	public	Dagorn et al., 2016	YES	NO	NO	Bivalvia	Crassostrea gigas	Adult	Unlcear	unclear	N/A		Assessment A	24-Ethylcholesta-5,24(28)-dien-3β-ol	Fucosterol	Fucosterol	Phytosterol	whole body	Lipid analyses were conducted as previously described [9]. Briefly, total lipids were extracted using dichloromethane/methanol (1:1, v/v) for 3 h at room temperature. After filtration on a Büchner funnel, the extract was washed with distilled water and evaporated to dryness and stored at ´20 ˝C and under nitrogen prior to further analyses. Lipid classes were separated on an open silica gel column…	Free sterols were isolated in the unsaponifiable fraction following saponification (2 M ethanolic potassium hydroxide) of neutral lipids. Sterols were converted to sterol acetates (SAs) by reaction with acetic anhydride and dried pyridine, for 12 h in darkness, at room temperature	N/A	percentage (%) of total lipids	controls	not detected - 1.23	NO	no intervention	N/A	Chemical Analysis	HPLC & GC-MS	NO	NO	Internal Standard	NO	N/A	Data are presented as mean percentages for three replicates, but no statistical methods were used.	tissues were weighted (300 g per sample)	mesareuments were perfomrmed in triplicate but results were combined as part of a single analysis
13	Konstantinos	Dagorn, Flore Couzinet-Mossion, Aurélie Kendel, Melha Beninger, Peter G. Rabesaotra, Vony Barnathan, Gilles Wielgosz-Collin, Gaëtane	2016	Exploitable lipids and fatty acids in the invasive oyster Crassostrea gigas on the French Atlantic coast	Marine Drugs	1	12	14	6	Economic exploitation is one means to offset the cost of controlling invasive species, such as the introduced Pacific oyster (Crassostrea gigas Thunberg) on the French Atlantic coast. Total lipid and phospholipid (PL) fatty acids (FAs) and sterols were examined in an invasive population of C. gigas in Bourgneuf Bay, France, over four successive seasons, with a view to identify possible sources of…	https://doi.org/10.3390/md14060104	This work is a part of Flore Dagorn’s Ph.D. thesis (University of Nantes, Nantes, France, 2012) supported by a grant from the Ministère de l’Education Nationale, de la Recherche et de la Technologie, Paris, France.	public	Dagorn et al., 2016	YES	NO	NO	Bivalvia	Crassostrea gigas	Adult	Unlcear	unclear	N/A		Assessment A	24-Methylcholest-5-en-3β-ol	Campesterol/22,23-Dihydrobrassicasterol	Campesterol/Dihydrobrassicasterol	Phytosterol	whole body	Lipid analyses were conducted as previously described [9]. Briefly, total lipids were extracted using dichloromethane/methanol (1:1, v/v) for 3 h at room temperature. After filtration on a Büchner funnel, the extract was washed with distilled water and evaporated to dryness and stored at ´20 ˝C and under nitrogen prior to further analyses. Lipid classes were separated on an open silica gel column…	Free sterols were isolated in the unsaponifiable fraction following saponification (2 M ethanolic potassium hydroxide) of neutral lipids. Sterols were converted to sterol acetates (SAs) by reaction with acetic anhydride and dried pyridine, for 12 h in darkness, at room temperature	N/A	percentage (%) of total lipids	controls	5.5 - 6.93	NO	no intervention	N/A	Chemical Analysis	HPLC & GC-MS	NO	NO	Internal Standard	NO	N/A	Data are presented as mean percentages for three replicates, but no statistical methods were used.	tissues were weighted (300 g per sample)	mesareuments were perfomrmed in triplicate but results were combined as part of a single analysis
13	Konstantinos	Dagorn, Flore Couzinet-Mossion, Aurélie Kendel, Melha Beninger, Peter G. Rabesaotra, Vony Barnathan, Gilles Wielgosz-Collin, Gaëtane	2016	Exploitable lipids and fatty acids in the invasive oyster Crassostrea gigas on the French Atlantic coast	Marine Drugs	1	12	14	6	Economic exploitation is one means to offset the cost of controlling invasive species, such as the introduced Pacific oyster (Crassostrea gigas Thunberg) on the French Atlantic coast. Total lipid and phospholipid (PL) fatty acids (FAs) and sterols were examined in an invasive population of C. gigas in Bourgneuf Bay, France, over four successive seasons, with a view to identify possible sources of…	https://doi.org/10.3390/md14060104	This work is a part of Flore Dagorn’s Ph.D. thesis (University of Nantes, Nantes, France, 2012) supported by a grant from the Ministère de l’Education Nationale, de la Recherche et de la Technologie, Paris, France.	public	Dagorn et al., 2016	YES	NO	NO	Bivalvia	Crassostrea gigas	Adult	Unlcear	unclear	N/A		Assessment A	24-Methylcholesta-5,22E-dien-3β-ol	Brassicasterol/Crinosterol	Brassicasterol/Crinosterol	Phytosterol/Sterol	whole body	Lipid analyses were conducted as previously described [9]. Briefly, total lipids were extracted using dichloromethane/methanol (1:1, v/v) for 3 h at room temperature. After filtration on a Büchner funnel, the extract was washed with distilled water and evaporated to dryness and stored at ´20 ˝C and under nitrogen prior to further analyses. Lipid classes were separated on an open silica gel column…	Free sterols were isolated in the unsaponifiable fraction following saponification (2 M ethanolic potassium hydroxide) of neutral lipids. Sterols were converted to sterol acetates (SAs) by reaction with acetic anhydride and dried pyridine, for 12 h in darkness, at room temperature	N/A	percentage (%) of total lipids	controls	9.19 - 12.6	NO	no intervention	N/A	Chemical Analysis	HPLC & GC-MS	NO	NO	Internal Standard	NO	N/A	Data are presented as mean percentages for three replicates, but no statistical methods were used.	tissues were weighted (300 g per sample)	mesareuments were perfomrmed in triplicate but results were combined as part of a single analysis
13	Konstantinos	Dagorn, Flore Couzinet-Mossion, Aurélie Kendel, Melha Beninger, Peter G. Rabesaotra, Vony Barnathan, Gilles Wielgosz-Collin, Gaëtane	2016	Exploitable lipids and fatty acids in the invasive oyster Crassostrea gigas on the French Atlantic coast	Marine Drugs	1	12	14	6	Economic exploitation is one means to offset the cost of controlling invasive species, such as the introduced Pacific oyster (Crassostrea gigas Thunberg) on the French Atlantic coast. Total lipid and phospholipid (PL) fatty acids (FAs) and sterols were examined in an invasive population of C. gigas in Bourgneuf Bay, France, over four successive seasons, with a view to identify possible sources of…	https://doi.org/10.3390/md14060104	This work is a part of Flore Dagorn’s Ph.D. thesis (University of Nantes, Nantes, France, 2012) supported by a grant from the Ministère de l’Education Nationale, de la Recherche et de la Technologie, Paris, France.	public	Dagorn et al., 2016	YES	NO	NO	Bivalvia	Crassostrea gigas	Adult	Unlcear	unclear	N/A		Assessment A	24-Methylcholesta-5,24(28)-dien-3β-ol	24-Methylenecholesterol	24-methylenecholesterol	Phytosterol	whole body	Lipid analyses were conducted as previously described [9]. Briefly, total lipids were extracted using dichloromethane/methanol (1:1, v/v) for 3 h at room temperature. After filtration on a Büchner funnel, the extract was washed with distilled water and evaporated to dryness and stored at ´20 ˝C and under nitrogen prior to further analyses. Lipid classes were separated on an open silica gel column…	Free sterols were isolated in the unsaponifiable fraction following saponification (2 M ethanolic potassium hydroxide) of neutral lipids. Sterols were converted to sterol acetates (SAs) by reaction with acetic anhydride and dried pyridine, for 12 h in darkness, at room temperature	N/A	percentage (%) of total lipids	controls	8.35 - 14	NO	no intervention	N/A	Chemical Analysis	HPLC & GC-MS	NO	NO	Internal Standard	NO	N/A	Data are presented as mean percentages for three replicates, but no statistical methods were used.	tissues were weighted (300 g per sample)	mesareuments were perfomrmed in triplicate but results were combined as part of a single analysis
13	Konstantinos	Dagorn, Flore Couzinet-Mossion, Aurélie Kendel, Melha Beninger, Peter G. Rabesaotra, Vony Barnathan, Gilles Wielgosz-Collin, Gaëtane	2016	Exploitable lipids and fatty acids in the invasive oyster Crassostrea gigas on the French Atlantic coast	Marine Drugs	1	12	14	6	Economic exploitation is one means to offset the cost of controlling invasive species, such as the introduced Pacific oyster (Crassostrea gigas Thunberg) on the French Atlantic coast. Total lipid and phospholipid (PL) fatty acids (FAs) and sterols were examined in an invasive population of C. gigas in Bourgneuf Bay, France, over four successive seasons, with a view to identify possible sources of…	https://doi.org/10.3390/md14060104	This work is a part of Flore Dagorn’s Ph.D. thesis (University of Nantes, Nantes, France, 2012) supported by a grant from the Ministère de l’Education Nationale, de la Recherche et de la Technologie, Paris, France.	public	Dagorn et al., 2016	YES	NO	NO	Bivalvia	Crassostrea gigas	Adult	Unlcear	unclear	N/A		Assessment A	24-nor-5α-Cholest-22E-en-3β-ol	24-nor-Dehydrocholestanol	24-nor-5α-Cholest-22E-en-3β-ol	Sterol	whole body	Lipid analyses were conducted as previously described [9]. Briefly, total lipids were extracted using dichloromethane/methanol (1:1, v/v) for 3 h at room temperature. After filtration on a Büchner funnel, the extract was washed with distilled water and evaporated to dryness and stored at ´20 ˝C and under nitrogen prior to further analyses. Lipid classes were separated on an open silica gel column…	Free sterols were isolated in the unsaponifiable fraction following saponification (2 M ethanolic potassium hydroxide) of neutral lipids. Sterols were converted to sterol acetates (SAs) by reaction with acetic anhydride and dried pyridine, for 12 h in darkness, at room temperature	N/A	percentage (%) of total lipids	controls	not detected - 0.7	NO	no intervention	N/A	Chemical Analysis	HPLC & GC-MS	NO	NO	Internal Standard	NO	N/A	Data are presented as mean percentages for three replicates, but no statistical methods were used.	tissues were weighted (300 g per sample)	mesareuments were perfomrmed in triplicate but results were combined as part of a single analysis
13	Konstantinos	Dagorn, Flore Couzinet-Mossion, Aurélie Kendel, Melha Beninger, Peter G. Rabesaotra, Vony Barnathan, Gilles Wielgosz-Collin, Gaëtane	2016	Exploitable lipids and fatty acids in the invasive oyster Crassostrea gigas on the French Atlantic coast	Marine Drugs	1	12	14	6	Economic exploitation is one means to offset the cost of controlling invasive species, such as the introduced Pacific oyster (Crassostrea gigas Thunberg) on the French Atlantic coast. Total lipid and phospholipid (PL) fatty acids (FAs) and sterols were examined in an invasive population of C. gigas in Bourgneuf Bay, France, over four successive seasons, with a view to identify possible sources of…	https://doi.org/10.3390/md14060104	This work is a part of Flore Dagorn’s Ph.D. thesis (University of Nantes, Nantes, France, 2012) supported by a grant from the Ministère de l’Education Nationale, de la Recherche et de la Technologie, Paris, France.	public	Dagorn et al., 2016	YES	NO	NO	Bivalvia	Crassostrea gigas	Adult	Unlcear	unclear	N/A	Although the lipid and fatty acid contents of C. gigas have been investigated previously, these studies were either confined to specific body parts [17], or preliminary analyses showed that we could achieve comparatively finer resolution [18–20]. We therefore present the results of a detailed study of the wild C. gigas lipids, with a view to the future simultaneous exploitation and remediation of…	Assessment A	24-nor-Cholesta-5,22E-dien-3β-ol	24-nor-Dehydrocholesterol	24-nor-5α-Cholest-22E-en-3β-ol	Sterol	whole body	Lipid analyses were conducted as previously described [9]. Briefly, total lipids were extracted using dichloromethane/methanol (1:1, v/v) for 3 h at room temperature. After filtration on a Büchner funnel, the extract was washed with distilled water and evaporated to dryness and stored at ´20 ˝C and under nitrogen prior to further analyses. Lipid classes were separated on an open silica gel column…	Free sterols were isolated in the unsaponifiable fraction following saponification (2 M ethanolic potassium hydroxide) of neutral lipids. Sterols were converted to sterol acetates (SAs) by reaction with acetic anhydride and dried pyridine, for 12 h in darkness, at room temperature	N/A	percentage (%) of total lipids	controls	3.57 - 5.65	NO	no intervention	N/A	Chemical Analysis	HPLC & GC-MS	NO	NO	Internal Standard	NO	N/A	Data are presented as mean percentages for three replicates, but no statistical methods were used.	tissues were weighted (300 g per sample)	mesareuments were perfomrmed in triplicate but results were combined as part of a single analysis
13	Konstantinos	Dagorn, Flore Couzinet-Mossion, Aurélie Kendel, Melha Beninger, Peter G. Rabesaotra, Vony Barnathan, Gilles Wielgosz-Collin, Gaëtane	2016	Exploitable lipids and fatty acids in the invasive oyster Crassostrea gigas on the French Atlantic coast	Marine Drugs	1	12	14	6	Economic exploitation is one means to offset the cost of controlling invasive species, such as the introduced Pacific oyster (Crassostrea gigas Thunberg) on the French Atlantic coast. Total lipid and phospholipid (PL) fatty acids (FAs) and sterols were examined in an invasive population of C. gigas in Bourgneuf Bay, France, over four successive seasons, with a view to identify possible sources of…	https://doi.org/10.3390/md14060104	This work is a part of Flore Dagorn’s Ph.D. thesis (University of Nantes, Nantes, France, 2012) supported by a grant from the Ministère de l’Education Nationale, de la Recherche et de la Technologie, Paris, France.	public	Dagorn et al., 2016	YES	NO	NO	Bivalvia	Crassostrea gigas	Adult	Unlcear	unclear	N/A		Assessment A	4-Methyl-24-ethyl-5α-cholesta-7-en-3β-ol	4-Methyl-5α-Porifera-7-en-3β-ol/24-Ethyllophenol	4-Methyl-Porifera-5-en-3β-ol	Sterol	whole body	Lipid analyses were conducted as previously described [9]. Briefly, total lipids were extracted using dichloromethane/methanol (1:1, v/v) for 3 h at room temperature. After filtration on a Büchner funnel, the extract was washed with distilled water and evaporated to dryness and stored at ´20 ˝C and under nitrogen prior to further analyses. Lipid classes were separated on an open silica gel column…	Free sterols were isolated in the unsaponifiable fraction following saponification (2 M ethanolic potassium hydroxide) of neutral lipids. Sterols were converted to sterol acetates (SAs) by reaction with acetic anhydride and dried pyridine, for 12 h in darkness, at room temperature	N/A	percentage (%) of total lipids	controls	not detected - 2.90	NO	no intervention	N/A	Chemical Analysis	HPLC & GC-MS	NO	NO	Internal Standard	NO	N/A	Data are presented as mean percentages for three replicates, but no statistical methods were used.	tissues were weighted (300 g per sample)	mesareuments were perfomrmed in triplicate but results were combined as part of a single analysis
13	Konstantinos	Dagorn, Flore Couzinet-Mossion, Aurélie Kendel, Melha Beninger, Peter G. Rabesaotra, Vony Barnathan, Gilles Wielgosz-Collin, Gaëtane	2016	Exploitable lipids and fatty acids in the invasive oyster Crassostrea gigas on the French Atlantic coast	Marine Drugs	1	12	14	6	Economic exploitation is one means to offset the cost of controlling invasive species, such as the introduced Pacific oyster (Crassostrea gigas Thunberg) on the French Atlantic coast. Total lipid and phospholipid (PL) fatty acids (FAs) and sterols were examined in an invasive population of C. gigas in Bourgneuf Bay, France, over four successive seasons, with a view to identify possible sources of…	https://doi.org/10.3390/md14060104	This work is a part of Flore Dagorn’s Ph.D. thesis (University of Nantes, Nantes, France, 2012) supported by a grant from the Ministère de l’Education Nationale, de la Recherche et de la Technologie, Paris, France.	public	Dagorn et al., 2016	YES	NO	NO	Bivalvia	Crassostrea gigas	Adult	Unlcear	unclear	N/A		Assessment A	4-Methyl-24-ethyl-cholesta-5-en-3β-ol	4-Methyl-Porifera-5-en-3β-ol	4-Methyl-Porifera-5-en-3β-ol	Sterol	whole body	Lipid analyses were conducted as previously described [9]. Briefly, total lipids were extracted using dichloromethane/methanol (1:1, v/v) for 3 h at room temperature. After filtration on a Büchner funnel, the extract was washed with distilled water and evaporated to dryness and stored at ´20 ˝C and under nitrogen prior to further analyses. Lipid classes were separated on an open silica gel column…	Free sterols were isolated in the unsaponifiable fraction following saponification (2 M ethanolic potassium hydroxide) of neutral lipids. Sterols were converted to sterol acetates (SAs) by reaction with acetic anhydride and dried pyridine, for 12 h in darkness, at room temperature	N/A	percentage (%) of total lipids	controls	not detected - 0.73	NO	no intervention	N/A	Chemical Analysis	HPLC & GC-MS	NO	NO	Internal Standard	NO	N/A	Data are presented as mean percentages for three replicates, but no statistical methods were used.	tissues were weighted (300 g per sample)	mesareuments were perfomrmed in triplicate but results were combined as part of a single analysis
13	Konstantinos	Dagorn, Flore Couzinet-Mossion, Aurélie Kendel, Melha Beninger, Peter G. Rabesaotra, Vony Barnathan, Gilles Wielgosz-Collin, Gaëtane	2016	Exploitable lipids and fatty acids in the invasive oyster Crassostrea gigas on the French Atlantic coast	Marine Drugs	1	12	14	6	Economic exploitation is one means to offset the cost of controlling invasive species, such as the introduced Pacific oyster (Crassostrea gigas Thunberg) on the French Atlantic coast. Total lipid and phospholipid (PL) fatty acids (FAs) and sterols were examined in an invasive population of C. gigas in Bourgneuf Bay, France, over four successive seasons, with a view to identify possible sources of…	https://doi.org/10.3390/md14060104	This work is a part of Flore Dagorn’s Ph.D. thesis (University of Nantes, Nantes, France, 2012) supported by a grant from the Ministère de l’Education Nationale, de la Recherche et de la Technologie, Paris, France.	public	Dagorn et al., 2016	YES	NO	NO	Bivalvia	Crassostrea gigas	Adult	Unlcear	unclear	N/A		Assessment A	4,24-Dimethylcholesta-5,7,24(28)-trien-3β-ol	4-Methyl-5α-Ergosta-24(28)-en-3β-ol	4,24-Dimethylcholesta-5,7,24(28)-trien-3β-ol	Sterol	whole body	Lipid analyses were conducted as previously described [9]. Briefly, total lipids were extracted using dichloromethane/methanol (1:1, v/v) for 3 h at room temperature. After filtration on a Büchner funnel, the extract was washed with distilled water and evaporated to dryness and stored at ´20 ˝C and under nitrogen prior to further analyses. Lipid classes were separated on an open silica gel column…	Free sterols were isolated in the unsaponifiable fraction following saponification (2 M ethanolic potassium hydroxide) of neutral lipids. Sterols were converted to sterol acetates (SAs) by reaction with acetic anhydride and dried pyridine, for 12 h in darkness, at room temperature	N/A	percentage (%) of total lipids	controls	not detected - 7.8	NO	no intervention	N/A	Chemical Analysis	HPLC & GC-MS	NO	NO	Internal Standard	NO	N/A	Data are presented as mean percentages for three replicates, but no statistical methods were used.	tissues were weighted (300 g per sample)	mesareuments were perfomrmed in triplicate but results were combined as part of a single analysis
13	Konstantinos	Dagorn, Flore Couzinet-Mossion, Aurélie Kendel, Melha Beninger, Peter G. Rabesaotra, Vony Barnathan, Gilles Wielgosz-Collin, Gaëtane	2016	Exploitable lipids and fatty acids in the invasive oyster Crassostrea gigas on the French Atlantic coast	Marine Drugs	1	12	14	6	Economic exploitation is one means to offset the cost of controlling invasive species, such as the introduced Pacific oyster (Crassostrea gigas Thunberg) on the French Atlantic coast. Total lipid and phospholipid (PL) fatty acids (FAs) and sterols were examined in an invasive population of C. gigas in Bourgneuf Bay, France, over four successive seasons, with a view to identify possible sources of…	https://doi.org/10.3390/md14060104	This work is a part of Flore Dagorn’s Ph.D. thesis (University of Nantes, Nantes, France, 2012) supported by a grant from the Ministère de l’Education Nationale, de la Recherche et de la Technologie, Paris, France.	public	Dagorn et al., 2016	YES	NO	NO	Bivalvia	Crassostrea gigas	Adult	Unlcear	unclear	N/A		Assessment A	4α-Methyl-5α-cholest-7-en-3β-ol	Lophenol	Lophenol	Phytosterol	whole body	Lipid analyses were conducted as previously described [9]. Briefly, total lipids were extracted using dichloromethane/methanol (1:1, v/v) for 3 h at room temperature. After filtration on a Büchner funnel, the extract was washed with distilled water and evaporated to dryness and stored at ´20 ˝C and under nitrogen prior to further analyses. Lipid classes were separated on an open silica gel column…	Free sterols were isolated in the unsaponifiable fraction following saponification (2 M ethanolic potassium hydroxide) of neutral lipids. Sterols were converted to sterol acetates (SAs) by reaction with acetic anhydride and dried pyridine, for 12 h in darkness, at room temperature	N/A	percentage (%) of total lipids	controls	not detected - 0.91	NO	no intervention	N/A	Chemical Analysis	HPLC & GC-MS	NO	NO	Internal Standard	NO	N/A	Data are presented as mean percentages for three replicates, but no statistical methods were used.	tissues were weighted (300 g per sample)	mesareuments were perfomrmed in triplicate but results were combined as part of a single analysis
13	Konstantinos	Dagorn, Flore Couzinet-Mossion, Aurélie Kendel, Melha Beninger, Peter G. Rabesaotra, Vony Barnathan, Gilles Wielgosz-Collin, Gaëtane	2016	Exploitable lipids and fatty acids in the invasive oyster Crassostrea gigas on the French Atlantic coast	Marine Drugs	1	12	14	6	Economic exploitation is one means to offset the cost of controlling invasive species, such as the introduced Pacific oyster (Crassostrea gigas Thunberg) on the French Atlantic coast. Total lipid and phospholipid (PL) fatty acids (FAs) and sterols were examined in an invasive population of C. gigas in Bourgneuf Bay, France, over four successive seasons, with a view to identify possible sources of…	https://doi.org/10.3390/md14060104	This work is a part of Flore Dagorn’s Ph.D. thesis (University of Nantes, Nantes, France, 2012) supported by a grant from the Ministère de l’Education Nationale, de la Recherche et de la Technologie, Paris, France.	public	Dagorn et al., 2016	YES	NO	NO	Bivalvia	Crassostrea gigas	Adult	Unlcear	unclear	N/A		Assessment A	5α-24-Ethylcholest-25-en-3β-ol	5α-Poriferast-25-en-3β-ol/25-Dehydroporiferastanol	5α-24-Ethylcholest-25-en-3β-ol	Sterol	whole body	Lipid analyses were conducted as previously described [9]. Briefly, total lipids were extracted using dichloromethane/methanol (1:1, v/v) for 3 h at room temperature. After filtration on a Büchner funnel, the extract was washed with distilled water and evaporated to dryness and stored at ´20 ˝C and under nitrogen prior to further analyses. Lipid classes were separated on an open silica gel column…	Free sterols were isolated in the unsaponifiable fraction following saponification (2 M ethanolic potassium hydroxide) of neutral lipids. Sterols were converted to sterol acetates (SAs) by reaction with acetic anhydride and dried pyridine, for 12 h in darkness, at room temperature	N/A	percentage (%) of total lipids	controls	not detected - 0.53	NO	no intervention	N/A	Chemical Analysis	HPLC & GC-MS	NO	NO	Internal Standard	NO	N/A	Data are presented as mean percentages for three replicates, but no statistical methods were used.	tissues were weighted (300 g per sample)	mesareuments were perfomrmed in triplicate but results were combined as part of a single analysis
13	Konstantinos	Dagorn, Flore Couzinet-Mossion, Aurélie Kendel, Melha Beninger, Peter G. Rabesaotra, Vony Barnathan, Gilles Wielgosz-Collin, Gaëtane	2016	Exploitable lipids and fatty acids in the invasive oyster Crassostrea gigas on the French Atlantic coast	Marine Drugs	1	12	14	6	Economic exploitation is one means to offset the cost of controlling invasive species, such as the introduced Pacific oyster (Crassostrea gigas Thunberg) on the French Atlantic coast. Total lipid and phospholipid (PL) fatty acids (FAs) and sterols were examined in an invasive population of C. gigas in Bourgneuf Bay, France, over four successive seasons, with a view to identify possible sources of…	https://doi.org/10.3390/md14060104	This work is a part of Flore Dagorn’s Ph.D. thesis (University of Nantes, Nantes, France, 2012) supported by a grant from the Ministère de l’Education Nationale, de la Recherche et de la Technologie, Paris, France.	public	Dagorn et al., 2016	YES	NO	NO	Bivalvia	Crassostrea gigas	Adult	Unlcear	unclear	N/A		Assessment A	5α-24-Ethylcholesta-22,24(25)-dien-3β-ol	5α-Porifera-22,24(25)-dien-3β-ol	5α-24-Ethylcholest-25-en-3β-ol	Sterol	whole body	Lipid analyses were conducted as previously described [9]. Briefly, total lipids were extracted using dichloromethane/methanol (1:1, v/v) for 3 h at room temperature. After filtration on a Büchner funnel, the extract was washed with distilled water and evaporated to dryness and stored at ´20 ˝C and under nitrogen prior to further analyses. Lipid classes were separated on an open silica gel column…	Free sterols were isolated in the unsaponifiable fraction following saponification (2 M ethanolic potassium hydroxide) of neutral lipids. Sterols were converted to sterol acetates (SAs) by reaction with acetic anhydride and dried pyridine, for 12 h in darkness, at room temperature	N/A	percentage (%) of total lipids	controls	not detected - 1.2	NO	no intervention	N/A	Chemical Analysis	HPLC & GC-MS	NO	NO	Internal Standard	NO	N/A	Data are presented as mean percentages for three replicates, but no statistical methods were used.	tissues were weighted (300 g per sample)	mesareuments were perfomrmed in triplicate but results were combined as part of a single analysis
13	Konstantinos	Dagorn, Flore Couzinet-Mossion, Aurélie Kendel, Melha Beninger, Peter G. Rabesaotra, Vony Barnathan, Gilles Wielgosz-Collin, Gaëtane	2016	Exploitable lipids and fatty acids in the invasive oyster Crassostrea gigas on the French Atlantic coast	Marine Drugs	1	12	14	6	Economic exploitation is one means to offset the cost of controlling invasive species, such as the introduced Pacific oyster (Crassostrea gigas Thunberg) on the French Atlantic coast. Total lipid and phospholipid (PL) fatty acids (FAs) and sterols were examined in an invasive population of C. gigas in Bourgneuf Bay, France, over four successive seasons, with a view to identify possible sources of…	https://doi.org/10.3390/md14060104	This work is a part of Flore Dagorn’s Ph.D. thesis (University of Nantes, Nantes, France, 2012) supported by a grant from the Ministère de l’Education Nationale, de la Recherche et de la Technologie, Paris, France.	public	Dagorn et al., 2016	YES	NO	NO	Bivalvia	Crassostrea gigas	Adult	Unlcear	unclear	N/A		Assessment A	5α-Cholest-22E-en-3β-ol	22-Dehydrocholestanol	22E-Dehydrocholesterol	Sterol	whole body	Lipid analyses were conducted as previously described [9]. Briefly, total lipids were extracted using dichloromethane/methanol (1:1, v/v) for 3 h at room temperature. After filtration on a Büchner funnel, the extract was washed with distilled water and evaporated to dryness and stored at ´20 ˝C and under nitrogen prior to further analyses. Lipid classes were separated on an open silica gel column…	Free sterols were isolated in the unsaponifiable fraction following saponification (2 M ethanolic potassium hydroxide) of neutral lipids. Sterols were converted to sterol acetates (SAs) by reaction with acetic anhydride and dried pyridine, for 12 h in darkness, at room temperature	N/A	percentage (%) of total lipids	controls	not detected - 1.4	NO	no intervention	N/A	Chemical Analysis	HPLC & GC-MS	NO	NO	Internal Standard	NO	N/A	Data are presented as mean percentages for three replicates, but no statistical methods were used.	tissues were weighted (300 g per sample)	mesareuments were perfomrmed in triplicate but results were combined as part of a single analysis
13	Konstantinos	Dagorn, Flore Couzinet-Mossion, Aurélie Kendel, Melha Beninger, Peter G. Rabesaotra, Vony Barnathan, Gilles Wielgosz-Collin, Gaëtane	2016	Exploitable lipids and fatty acids in the invasive oyster Crassostrea gigas on the French Atlantic coast	Marine Drugs	1	12	14	6	Economic exploitation is one means to offset the cost of controlling invasive species, such as the introduced Pacific oyster (Crassostrea gigas Thunberg) on the French Atlantic coast. Total lipid and phospholipid (PL) fatty acids (FAs) and sterols were examined in an invasive population of C. gigas in Bourgneuf Bay, France, over four successive seasons, with a view to identify possible sources of…	https://doi.org/10.3390/md14060104	This work is a part of Flore Dagorn’s Ph.D. thesis (University of Nantes, Nantes, France, 2012) supported by a grant from the Ministère de l’Education Nationale, de la Recherche et de la Technologie, Paris, France.	public	Dagorn et al., 2016	YES	NO	NO	Bivalvia	Crassostrea gigas	Adult	Unlcear	unclear	N/A		Assessment A	5α-Cholestan-3β-ol	Cholestanol	Cholestanol	Sterol	whole body	Lipid analyses were conducted as previously described [9]. Briefly, total lipids were extracted using dichloromethane/methanol (1:1, v/v) for 3 h at room temperature. After filtration on a Büchner funnel, the extract was washed with distilled water and evaporated to dryness and stored at ´20 ˝C and under nitrogen prior to further analyses. Lipid classes were separated on an open silica gel column…	Free sterols were isolated in the unsaponifiable fraction following saponification (2 M ethanolic potassium hydroxide) of neutral lipids. Sterols were converted to sterol acetates (SAs) by reaction with acetic anhydride and dried pyridine, for 12 h in darkness, at room temperature	N/A	percentage (%) of total lipids	controls	3.94 - 6.7	NO	no intervention	N/A	Chemical Analysis	HPLC & GC-MS	NO	NO	Internal Standard	NO	N/A	Data are presented as mean percentages for three replicates, but no statistical methods were used.	tissues were weighted (300 g per sample)	mesareuments were perfomrmed in triplicate but results were combined as part of a single analysis
13	Konstantinos	Dagorn, Flore Couzinet-Mossion, Aurélie Kendel, Melha Beninger, Peter G. Rabesaotra, Vony Barnathan, Gilles Wielgosz-Collin, Gaëtane	2016	Exploitable lipids and fatty acids in the invasive oyster Crassostrea gigas on the French Atlantic coast	Marine Drugs	1	12	14	6	Economic exploitation is one means to offset the cost of controlling invasive species, such as the introduced Pacific oyster (Crassostrea gigas Thunberg) on the French Atlantic coast. Total lipid and phospholipid (PL) fatty acids (FAs) and sterols were examined in an invasive population of C. gigas in Bourgneuf Bay, France, over four successive seasons, with a view to identify possible sources of…	https://doi.org/10.3390/md14060104	This work is a part of Flore Dagorn’s Ph.D. thesis (University of Nantes, Nantes, France, 2012) supported by a grant from the Ministère de l’Education Nationale, de la Recherche et de la Technologie, Paris, France.	public	Dagorn et al., 2016	YES	NO	NO	Bivalvia	Crassostrea gigas	Adult	Unlcear	unclear	N/A		Assessment A	Cholest-5-en-3β-ol	Cholesterol	Cholesterol	Steroid	whole body	Lipid analyses were conducted as previously described [9]. Briefly, total lipids were extracted using dichloromethane/methanol (1:1, v/v) for 3 h at room temperature. After filtration on a Büchner funnel, the extract was washed with distilled water and evaporated to dryness and stored at ´20 ˝C and under nitrogen prior to further analyses. Lipid classes were separated on an open silica gel column…	Free sterols were isolated in the unsaponifiable fraction following saponification (2 M ethanolic potassium hydroxide) of neutral lipids. Sterols were converted to sterol acetates (SAs) by reaction with acetic anhydride and dried pyridine, for 12 h in darkness, at room temperature	N/A	percentage (%) of total lipids	controls	21.4 - 35.8	NO	no intervention	N/A	Chemical Analysis	HPLC & GC-MS	NO	NO	Internal Standard	NO	N/A	Data are presented as mean percentages for three replicates, but no statistical methods were used.	tissues were weighted (300 g per sample)	mesareuments were perfomrmed in triplicate but results were combined as part of a single analysis
13	Konstantinos	Dagorn, Flore Couzinet-Mossion, Aurélie Kendel, Melha Beninger, Peter G. Rabesaotra, Vony Barnathan, Gilles Wielgosz-Collin, Gaëtane	2016	Exploitable lipids and fatty acids in the invasive oyster Crassostrea gigas on the French Atlantic coast	Marine Drugs	1	12	14	6	Economic exploitation is one means to offset the cost of controlling invasive species, such as the introduced Pacific oyster (Crassostrea gigas Thunberg) on the French Atlantic coast. Total lipid and phospholipid (PL) fatty acids (FAs) and sterols were examined in an invasive population of C. gigas in Bourgneuf Bay, France, over four successive seasons, with a view to identify possible sources of…	https://doi.org/10.3390/md14060104	This work is a part of Flore Dagorn’s Ph.D. thesis (University of Nantes, Nantes, France, 2012) supported by a grant from the Ministère de l’Education Nationale, de la Recherche et de la Technologie, Paris, France.	public	Dagorn et al., 2016	YES	NO	NO	Bivalvia	Crassostrea gigas	Adult	Unlcear	unclear	N/A		Assessment A	Cholesta-5,22E-dien-3β-ol	22E-Dehydrocholesterol	22E-Dehydrocholesterol	Sterol	whole body	Lipid analyses were conducted as previously described [9]. Briefly, total lipids were extracted using dichloromethane/methanol (1:1, v/v) for 3 h at room temperature. After filtration on a Büchner funnel, the extract was washed with distilled water and evaporated to dryness and stored at ´20 ˝C and under nitrogen prior to further analyses. Lipid classes were separated on an open silica gel column…	Free sterols were isolated in the unsaponifiable fraction following saponification (2 M ethanolic potassium hydroxide) of neutral lipids. Sterols were converted to sterol acetates (SAs) by reaction with acetic anhydride and dried pyridine, for 12 h in darkness, at room temperature	N/A	percentage (%) of total lipids	controls	5.6 - 8.94	NO	no intervention	N/A	Chemical Analysis	HPLC & GC-MS	NO	NO	Internal Standard	NO	N/A	Data are presented as mean percentages for three replicates, but no statistical methods were used.	tissues were weighted (300 g per sample)	mesareuments were perfomrmed in triplicate but results were combined as part of a single analysis
13	Konstantinos	Dagorn, Flore Couzinet-Mossion, Aurélie Kendel, Melha Beninger, Peter G. Rabesaotra, Vony Barnathan, Gilles Wielgosz-Collin, Gaëtane	2016	Exploitable lipids and fatty acids in the invasive oyster Crassostrea gigas on the French Atlantic coast	Marine Drugs	1	12	14	6	Economic exploitation is one means to offset the cost of controlling invasive species, such as the introduced Pacific oyster (Crassostrea gigas Thunberg) on the French Atlantic coast. Total lipid and phospholipid (PL) fatty acids (FAs) and sterols were examined in an invasive population of C. gigas in Bourgneuf Bay, France, over four successive seasons, with a view to identify possible sources of…	https://doi.org/10.3390/md14060104	This work is a part of Flore Dagorn’s Ph.D. thesis (University of Nantes, Nantes, France, 2012) supported by a grant from the Ministère de l’Education Nationale, de la Recherche et de la Technologie, Paris, France.	public	Dagorn et al., 2016	YES	NO	NO	Bivalvia	Crassostrea gigas	Adult	Unlcear	unclear	N/A		Assessment A	Cholesta-5,22Z-dien-3β-ol	22Z-Dehydrocholesterol	22Z-Dehydrocholesterol	Sterol	whole body	Lipid analyses were conducted as previously described [9]. Briefly, total lipids were extracted using dichloromethane/methanol (1:1, v/v) for 3 h at room temperature. After filtration on a Büchner funnel, the extract was washed with distilled water and evaporated to dryness and stored at ´20 ˝C and under nitrogen prior to further analyses. Lipid classes were separated on an open silica gel column…	Free sterols were isolated in the unsaponifiable fraction following saponification (2 M ethanolic potassium hydroxide) of neutral lipids. Sterols were converted to sterol acetates (SAs) by reaction with acetic anhydride and dried pyridine, for 12 h in darkness, at room temperature	N/A	percentage (%) of total lipids	controls	0.9 - 1.92	NO	no intervention	N/A	Chemical Analysis	HPLC & GC-MS	NO	NO	Internal Standard	NO	N/A	Data are presented as mean percentages for three replicates, but no statistical methods were used.	tissues were weighted (300 g per sample)	mesareuments were perfomrmed in triplicate but results were combined as part of a single analysis
17	Konstantinos	Giusti, Arnaud Ducrot, Virginie Joaquim-Justo, Célia Lagadic, Laurent	2013	Testosterone levels and fecundity in the hermaphroditic aquatic snail Lymnaea stagnalis exposed to testosterone and endocrine disruptors	Environmental Toxicology and Chemistry	1740	1745	32	8	Endocrine disruptors are known to alter endogenous free and esterified levels of androgenic and estrogenic steroid hormones in aquatic mollusks. The origin of steroids in these animals, however, remains controversial. In the present study, free and esterified testosterone concentrations were measured in the hermaphroditic aquatic gastropod Lymnaea stagnalis exposed to molecules known for their an…	https://doi.org/10.1002/etc.2234	This work was financially supported by Belgium funds under an FNRS-FRIA grant and by the Belgian FNRS-FRFC grant Number: 2.4.585.10.F.	public	Giusti et al., 2013	YES	NO	NO	Gastropoda	Lymnaea stagnalis	Adult	Hermaphrodite	120 (total)			Assessment A	Testosterone (esterified)	T (esterified)	Testosterone	Steroid	whole body	Extractions were performed as described in Gooding et al., (2003). "Tissue from each snail was homogenized for 30 sec in 1.0mL ethanol using a Tissue Tearor homogenizer (Biospec Products, Bartlesville, OK).Homogenate was stored at –20°C for at least 24 hr, then testosterone and its metabolites were extracted from the tissues with 3.0 mLethyl acetate. Sample extract was divided intotwo equal volum…	Extraction efficiencies of testosterone from L. stagnalis tissues were ≥ 90%, which is consistent with other studies [27,28]. Therefore, no corrections to testosterone concentrations were performed.	25.3 pg/g	pg/g wet weight (n=4)	controls (not exposed)	238 ± 25 pg/g	YES	Exposure to exogenous Testosterone (0.3ng/L, 1.4ng/L, 6.8ng/L), as well as TBT , cyproterone-acetate (CPA) and Chlordecone (CLD)	Concentrations significantly increased in some treatments	IA	RIA	NO	NO	Internal Standard	YES	Testosterone was measured according to the RIA Kit protocol. Supplier’s information indicates that the assay is highly (100%) specific for testosterone. Cross-reactivity with other steroids has been estimated at 10% for 5a-dihydrotestosterone, 5% for 19-nortestosterone, and 2% for 11b-hydroxytestosterone, 5a-androstane-3b,17b-diol, and methyltestosterone. It is below 0.1% for all other steroids. …	Data were checked for normality using the d’Agostino and Pearson test [29] and for homoscedasticity using the Bartlett and Kendall test [30]. Differences between treatments were tested using one-way analysis of variance (ANOVA), as previously used to compare steroid levels in muricid gastropods [15], which was followed by a Dunnett’s post hoc test. Statistical analyses were performed using GraphP…	The snails used in the experiment were of homogenous size and age, all of them were hemaphrodite.	Extractions were performed as described in Gooding et al., (2003). 4 replicates were performed but the results were combined for a single analysis (mean concentration levels). Thus the data was not assessed individually.
17	Konstantinos	Giusti, Arnaud Ducrot, Virginie Joaquim-Justo, Célia Lagadic, Laurent	2013	Testosterone levels and fecundity in the hermaphroditic aquatic snail Lymnaea stagnalis exposed to testosterone and endocrine disruptors	Environmental Toxicology and Chemistry	1740	1745	32	8	Endocrine disruptors are known to alter endogenous free and esterified levels of androgenic and estrogenic steroid hormones in aquatic mollusks. The origin of steroids in these animals, however, remains controversial. In the present study, free and esterified testosterone concentrations were measured in the hermaphroditic aquatic gastropod Lymnaea stagnalis exposed to molecules known for their an…	https://doi.org/10.1002/etc.2234	This work was financially supported by Belgium funds under an FNRS-FRIA grant and by the Belgian FNRS-FRFC grant Number: 2.4.585.10.F.	public	Giusti et al., 2013	YES	NO	NO	Gastropoda	Lymnaea stagnalis	Adult	Hermaphrodite	120 (total)			Assessment A	Testosterone (free)	T (ftee)	Testosterone	Steroid	whole body	Extractions were performed as described in Gooding et al., (2003). "Tissue from each snail was homogenized for 30 sec in 1.0mL ethanol using a Tissue Tearor homogenizer (Biospec Products, Bartlesville, OK).Homogenate was stored at –20°C for at least 24 hr, then testosterone and its metabolites were extracted from the tissues with 3.0 mLethyl acetate. Sample extract was divided intotwo equal volum…	Extraction efficiencies of testosterone from L. stagnalis tissues were ≥ 90%, which is consistent with other studies [27,28]. Therefore, no corrections to testosterone concentrations were performed.	25.3 pg/g	pg/g wet weight (n=4)	controls (not exposed)	200 ± 25 pg/g	YES	Exposure to exogenous Testosterone (0.3ng/L, 1.4ng/L, 6.8ng/L), as well as TBT , cyproterone-acetate (CPA) and Chlordecone (CLD)	Concentrations significantly increased in some treatments	IA	RIA	NO	NO	Internal Standard	YES	Testosterone was measured according to the RIA Kit protocol. Supplier’s information indicates that the assay is highly (100%) specific for testosterone. Cross-reactivity with other steroids has been estimated at 10% for 5a-dihydrotestosterone, 5% for 19-nortestosterone, and 2% for 11b-hydroxytestosterone, 5a-androstane-3b,17b-diol, and methyltestosterone. It is below 0.1% for all other steroids. …	Data were checked for normality using the d’Agostino and Pearson test [29] and for homoscedasticity using the Bartlett and Kendall test [30]. Differences between treatments were tested using one-way analysis of variance (ANOVA), as previously used to compare steroid levels in muricid gastropods [15], which was followed by a Dunnett’s post hoc test. Statistical analyses were performed using GraphP…	The snails used in the experiment were of homogenous size and age, all of them were hemaphrodite.	Extractions were performed as described in Gooding et al., (2003). 4 replicates were performed but the results were combined for a single analysis (mean concentration levels). Thus the data was not assessed individually.
17	Konstantinos	Giusti, Arnaud Ducrot, Virginie Joaquim-Justo, Célia Lagadic, Laurent	2013	Testosterone levels and fecundity in the hermaphroditic aquatic snail Lymnaea stagnalis exposed to testosterone and endocrine disruptors	Environmental Toxicology and Chemistry	1740	1745	32	8	Endocrine disruptors are known to alter endogenous free and esterified levels of androgenic and estrogenic steroid hormones in aquatic mollusks. The origin of steroids in these animals, however, remains controversial. In the present study, free and esterified testosterone concentrations were measured in the hermaphroditic aquatic gastropod Lymnaea stagnalis exposed to molecules known for their an…	https://doi.org/10.1002/etc.2234	This work was financially supported by Belgium funds under an FNRS-FRIA grant and by the Belgian FNRS-FRFC grant Number: 2.4.585.10.F.	public	Giusti et al., 2013	YES	NO	NO	Gastropoda	Lymnaea stagnalis	Adult	Hermaphrodite	120 (total)		In the present study, endogenous free and esterified testosterone concentrations were measured in adult L. stagnalis exposed to water-borne testosterone and to endocrine disruptors (TBT, cyproterone-acetate, and chlordecone) for 21 d. Reproductive endpoints (oviposition and fecundity) were also followed during the exposure period. Discussion addresses the ability of L. stagnalis not only to absor…	Assessment A	Testosterone (total)	T (total)	Testosterone	Steroid	whole body	Extractions were performed as described in Gooding et al., (2003). "Tissue from each snail was homogenized for 30 sec in 1.0mL ethanol using a Tissue Tearor homogenizer (Biospec Products, Bartlesville, OK).Homogenate was stored at –20°C for at least 24 hr, then testosterone and its metabolites were extracted from the tissues with 3.0 mLethyl acetate. Sample extract was divided intotwo equal volum…	Extraction efficiencies of testosterone from L. stagnalis tissues were ≥ 90%, which is consistent with other studies [27,28]. Therefore, no corrections to testosterone concentrations were performed.	25.3 pg/g	pg/g wet weight (n=4)	controls (not exposed)	425 ± 25 pg/g	YES	Exposure to exogenous Testosterone (0.3ng/L, 1.4ng/L, 6.8ng/L), as well as TBT , cyproterone-acetate (CPA) and Chlordecone (CLD)	Concentrations significantly increased in some treatments	IA	RIA	NO	NO	Internal Standard	YES	Testosterone was measured according to the RIA Kit protocol. Supplier’s information indicates that the assay is highly (100%) specific for testosterone. Cross-reactivity with other steroids has been estimated at 10% for 5a-dihydrotestosterone, 5% for 19-nortestosterone, and 2% for 11b-hydroxytestosterone, 5a-androstane-3b,17b-diol, and methyltestosterone. It is below 0.1% for all other steroids. …	Data were checked for normality using the d’Agostino and Pearson test [29] and for homoscedasticity using the Bartlett and Kendall test [30]. Differences between treatments were tested using one-way analysis of variance (ANOVA), as previously used to compare steroid levels in muricid gastropods [15], which was followed by a Dunnett’s post hoc test. Statistical analyses were performed using GraphP…	The snails used in the experiment were of homogenous size and age, all of them were hemaphrodite.	Extractions were performed as described in Gooding et al., (2003). 4 replicates were performed but the results were combined for a single analysis (mean concentration levels). Thus the data was not assessed individually.
18	Konstantinos	Nikonova, L. L. Nekhoroshev, M. V. Ryabushko, V. I.	2017	Total testosterone and estradiol in the gonads and gametes of the mussel Mytilus galloprovincialis Lam.	Journal of Evolutionary Biochemistry and Physiology	519	522	53	6	no abstract	https://doi.org/10.1134/S0022093017060114	N/A	undisclosed	Nikonova et al., 2017	YES	NO	NO	Bivalvia	Mytilus galloprovincialis	Adult	Female	N/A			Assessment A	17β-oestradiol	E2	17β-estradiol	Steroid	ovary	The dry weight of the gonads (gametes) was determined after drying 1 ml of the homog- enized gonad (gamete) suspension at 105°С. The homogenized gonads and gametes from each in- dividual mussel were centrifuged at 10 000 g dur- ing 15 min. The samples were stored overnight at room temperature or for 3 days at 4–8°С. Levels of total testosterone and estradiol were determined in the supernatant by …	To measure the testosterone level, a set of standards Testosterone ELISA Kit [9] was used with nominal values of 0, 0.2, 0.5, 1.0, 2.0, 6.0, and 16.0 ng/ml. The estradiol level was determined using Estradiol ELISA standards [9] with nominal values of 0, 25, 100, 250, 500, 1000, and 2000 pg/ ml.	N/A	Total concentration (pg/g dry weight)	controls (range of concentrations across 5 maturity stages)	501.8 ± 17.6 to 747.0 ± 26.2	NO	no intervention	N/A	IA	ELISA	NO	NO	No/Not specified	NO	The relative error of measurement did not exceed ± 2.5%. Tes- tosterone and estradiol levels in gametes and each subsequent sexual maturity stage were measured 10 times. The coefficient of variation for both sexual hormone concentrations did not exceed 10.53%.	The significance of differences between hormone concentrations in mussel males versus females at different stages of sexual matu- rity was assessed by calculating Student’s t-tests, that were within the range of 25–250, and com- paring with Table critical t-test values for 9 degrees of freedom. Differences were considered signifi- cant with the probability ≥ 0.999.	molluscs used in this study were of the same shell length (50-60mm) and they were seperated by gender. Individual tissues were also examined	Steroid concentrations were repeated 10 times but results were part of a single analysis.
18	Konstantinos	Nikonova, L. L. Nekhoroshev, M. V. Ryabushko, V. I.	2017	Total testosterone and estradiol in the gonads and gametes of the mussel Mytilus galloprovincialis Lam.	Journal of Evolutionary Biochemistry and Physiology	519	522	53	6	no abstract	https://doi.org/10.1134/S0022093017060114	N/A	undisclosed	Nikonova et al., 2017	YES	NO	NO	Bivalvia	Mytilus galloprovincialis	Adult	Female	N/A			Assessment A	17β-oestradiol	E2	17β-estradiol	Steroid	testis	The dry weight of the gonads (gametes) was determined after drying 1 ml of the homog- enized gonad (gamete) suspension at 105°С. The homogenized gonads and gametes from each in- dividual mussel were centrifuged at 10 000 g dur- ing 15 min. The samples were stored overnight at room temperature or for 3 days at 4–8°С. Levels of total testosterone and estradiol were determined in the supernatant by …	To measure the testosterone level, a set of standards Testosterone ELISA Kit [9] was used with nominal values of 0, 0.2, 0.5, 1.0, 2.0, 6.0, and 16.0 ng/ml. The estradiol level was determined using Estradiol ELISA standards [9] with nominal values of 0, 25, 100, 250, 500, 1000, and 2000 pg/ ml.	N/A	Total concentration (pg/g dry weight)	controls (range of concentrations across 5 maturity stages)	90.1 ± 3.2 to 132.2 ± 4.6	NO	no intervention	N/A	IA	ELISA	NO	NO	No/Not specified	NO	The relative error of measurement did not exceed ± 2.5%. Tes- tosterone and estradiol levels in gametes and each subsequent sexual maturity stage were measured 10 times. The coefficient of variation for both sexual hormone concentrations did not exceed 10.53%.	The significance of differences between hormone concentrations in mussel males versus females at different stages of sexual matu- rity was assessed by calculating Student’s t-tests, that were within the range of 25–250, and com- paring with Table critical t-test values for 9 degrees of freedom. Differences were considered signifi- cant with the probability ≥ 0.999.	molluscs used in this study were of the same shell length (50-60mm) and they were seperated by gender. Individual tissues were also examined	Steroid concentrations were repeated 10 times but results were part of a single analysis.
18	Konstantinos	Nikonova, L. L. Nekhoroshev, M. V. Ryabushko, V. I.	2017	Total testosterone and estradiol in the gonads and gametes of the mussel Mytilus galloprovincialis Lam.	Journal of Evolutionary Biochemistry and Physiology	519	522	53	6	no abstract	https://doi.org/10.1134/S0022093017060114	N/A	undisclosed	Nikonova et al., 2017	YES	NO	NO	Bivalvia	Mytilus galloprovincialis	Adult	Female	N/A			Assessment A	Estradiol	E2	17β-estradiol	Steroid	eggs	The dry weight of the gonads (gametes) was determined after drying 1 ml of the homog- enized gonad (gamete) suspension at 105°С. The homogenized gonads and gametes from each in- dividual mussel were centrifuged at 10 000 g dur- ing 15 min. The samples were stored overnight at room temperature or for 3 days at 4–8°С. Levels of total testosterone and estradiol were determined in the supernatant by …	To measure the testosterone level, a set of standards Testosterone ELISA Kit [9] was used with nominal values of 0, 0.2, 0.5, 1.0, 2.0, 6.0, and 16.0 ng/ml. The estradiol level was determined using Estradiol ELISA standards [9] with nominal values of 0, 25, 100, 250, 500, 1000, and 2000 pg/ ml.	N/A	Total concentration (pg/g dry weight)	controls (not exposed)	10.1 ± 0.4	NO	no intervention	N/A	IA	ELISA	NO	NO	No/Not specified	NO	The relative error of measurement did not exceed ± 2.5%. Tes- tosterone and estradiol levels in gametes and each subsequent sexual maturity stage were measured 10 times. The coefficient of variation for both sexual hormone concentrations did not exceed 10.53%.	The significance of differences between hormone concentrations in mussel males versus females at different stages of sexual maturity was assessed by calculating Student’s t-tests, that were within the range of 25–250, and com- paring with Table critical t-test values for 9 degrees of freedom. Differences were considered significant with the probability ≥ 0.999.	molluscs used in this study were of the same shell length (50-60mm) and they were seperated by gender. Individual tissues were also examined	Steroid concentrations were repeated 10 times but results were part of a single analysis.
18	Konstantinos	Nikonova, L. L. Nekhoroshev, M. V. Ryabushko, V. I.	2017	Total testosterone and estradiol in the gonads and gametes of the mussel Mytilus galloprovincialis Lam.	Journal of Evolutionary Biochemistry and Physiology	519	522	53	6	no abstract	https://doi.org/10.1134/S0022093017060114	N/A	undisclosed	Nikonova et al., 2017	YES	NO	NO	Bivalvia	Mytilus galloprovincialis	Adult	Male	N/A			Assessment A	Estradiol	E2	17β-estradiol	Steroid	sperm	The dry weight of the gonads (gametes) was determined after drying 1 ml of the homog- enized gonad (gamete) suspension at 105°С. The homogenized gonads and gametes from each in- dividual mussel were centrifuged at 10 000 g dur- ing 15 min. The samples were stored overnight at room temperature or for 3 days at 4–8°С. Levels of total testosterone and estradiol were determined in the supernatant by …	To measure the testosterone level, a set of standards Testosterone ELISA Kit [9] was used with nominal values of 0, 0.2, 0.5, 1.0, 2.0, 6.0, and 16.0 ng/ml. The estradiol level was determined using Estradiol ELISA standards [9] with nominal values of 0, 25, 100, 250, 500, 1000, and 2000 pg/ ml.	N/A	Total concentration (pg/g dry weight)	controls (not exposed)	194.4 ± 6	NO	no intervention	N/A	IA	ELISA	NO	NO	No/Not specified	NO	The relative error of measurement did not exceed ± 2.5%. Tes- tosterone and estradiol levels in gametes and each subsequent sexual maturity stage were measured 10 times. The coefficient of variation for both sexual hormone concentrations did not exceed 10.53%.	The significance of differences between hormone concentrations in mussel males versus females at different stages of sexual matu- rity was assessed by calculating Student’s t-tests, that were within the range of 25–250, and com- paring with Table critical t-test values for 9 degrees of freedom. Differences were considered signifi- cant with the probability ≥ 0.999.	molluscs used in this study were of the same shell length (50-60mm) and they were seperated by gender. Individual tissues were also examined	Steroid concentrations were repeated 10 times but results were part of a single analysis.
18	Konstantinos	Nikonova, L. L. Nekhoroshev, M. V. Ryabushko, V. I.	2017	Total testosterone and estradiol in the gonads and gametes of the mussel Mytilus galloprovincialis Lam.	Journal of Evolutionary Biochemistry and Physiology	519	522	53	6	no abstract	https://doi.org/10.1134/S0022093017060114	N/A	undisclosed	Nikonova et al., 2017	YES	NO	NO	Bivalvia	Mytilus galloprovincialis	Adult	Female	N/A	N/A	This work aimed to determine conce ntrations of total testosterone and estradiol in the gonads and gametes (eggs and sperm) of the mussel M. galloprovincialis at different stages of sexual matu- ration.	Assessment A	Testosterone	T	Testosterone	Steroid	eggs	The dry weight of the gonads (gametes) was determined after drying 1 ml of the homog- enized gonad (gamete) suspension at 105°С. The homogenized gonads and gametes from each in- dividual mussel were centrifuged at 10 000 g dur- ing 15 min. The samples were stored overnight at room temperature or for 3 days at 4–8°С. Levels of total testosterone and estradiol were determined in the supernatant by …	To measure the testosterone level, a set of standards Testosterone ELISA Kit [9] was used with nominal values of 0, 0.2, 0.5, 1.0, 2.0, 6.0, and 16.0 ng/ml. The estradiol level was determined using Estradiol ELISA standards [9] with nominal values of 0, 25, 100, 250, 500, 1000, and 2000 pg/ ml.	N/A	Total concentration (pg/g dry weight)	controls (not exposed)	539.5 ± 18.9	NO	no intervention	N/A	IA	ELISA	NO	NO	No/Not specified	NO	The relative error of measurement did not exceed ± 2.5%. Tes- tosterone and estradiol levels in gametes and each subsequent sexual maturity stage were measured 10 times. The coefficient of variation for both sexual hormone concentrations did not exceed 10.53%.	The significance of differences between hormone concentrations in mussel males versus females at different stages of sexual matu- rity was assessed by calculating Student’s t-tests, that were within the range of 25–250, and com- paring with Table critical t-test values for 9 degrees of freedom. Differences were considered signifi- cant with the probability ≥ 0.999.	molluscs used in this study were of the same shell length (50-60mm) and they were seperated by gender. Individual tissues were also examined	Steroid concentrations were repeated 10 times but results were part of a single analysis.
18	Konstantinos	Nikonova, L. L. Nekhoroshev, M. V. Ryabushko, V. I.	2017	Total testosterone and estradiol in the gonads and gametes of the mussel Mytilus galloprovincialis Lam.	Journal of Evolutionary Biochemistry and Physiology	519	522	53	6	no abstract	https://doi.org/10.1134/S0022093017060114	N/A	undisclosed	Nikonova et al., 2017	YES	NO	NO	Bivalvia	Mytilus galloprovincialis	Adult	Female	N/A			Assessment A	Testosterone	T	Testosterone	Steroid	ovary	The dry weight of the gonads (gametes) was determined after drying 1 ml of the homog- enized gonad (gamete) suspension at 105°С. The homogenized gonads and gametes from each in- dividual mussel were centrifuged at 10 000 g dur- ing 15 min. The samples were stored overnight at room temperature or for 3 days at 4–8°С. Levels of total testosterone and estradiol were determined in the supernatant by …	To measure the testosterone level, a set of standards Testosterone ELISA Kit [9] was used with nominal values of 0, 0.2, 0.5, 1.0, 2.0, 6.0, and 16.0 ng/ml. The estradiol level was determined using Estradiol ELISA standards [9] with nominal values of 0, 25, 100, 250, 500, 1000, and 2000 pg/ ml.	N/A	Total concentration (pg/g dry weight)	controls (range of concentrations across 5 maturity stages)	144.2 ± 5.1 to 2154.5 ± 75.6	NO	no intervention	N/A	IA	ELISA	NO	NO	No/Not specified	NO	The relative error of measurement did not exceed ± 2.5%. Tes- tosterone and estradiol levels in gametes and each subsequent sexual maturity stage were measured 10 times. The coefficient of variation for both sexual hormone concentrations did not exceed 10.53%.	The significance of differences between hormone concentrations in mussel males versus females at different stages of sexual matu- rity was assessed by calculating Student’s t-tests, that were within the range of 25–250, and com- paring with Table critical t-test values for 9 degrees of freedom. Differences were considered signifi- cant with the probability ≥ 0.999.	molluscs used in this study were of the same shell length (50-60mm) and they were seperated by gender. Individual tissues were also examined	Steroid concentrations were repeated 10 times but results were part of a single analysis.
18	Konstantinos	Nikonova, L. L. Nekhoroshev, M. V. Ryabushko, V. I.	2017	Total testosterone and estradiol in the gonads and gametes of the mussel Mytilus galloprovincialis Lam.	Journal of Evolutionary Biochemistry and Physiology	519	522	53	6	no abstract	https://doi.org/10.1134/S0022093017060114	N/A	undisclosed	Nikonova et al., 2017	YES	NO	NO	Bivalvia	Mytilus galloprovincialis	Adult	Male	N/A	N/A	This work aimed to determine concentrations of total testosterone and estradiol in the gonads and gametes (eggs and sperm) of the mussel M. galloprovincialis at different stages of sexual maturation.	Assessment A	Testosterone	T	Testosterone	Steroid	sperm	The dry weight of the gonads (gametes) was determined after drying 1 ml of the homog- enized gonad (gamete) suspension at 105°С. The homogenized gonads and gametes from each in- dividual mussel were centrifuged at 10 000 g dur- ing 15 min. The samples were stored overnight at room temperature or for 3 days at 4–8°С. Levels of total testosterone and estradiol were determined in the supernatant by …	To measure the testosterone level, a set of standards Testosterone ELISA Kit [9] was used with nominal values of 0, 0.2, 0.5, 1.0, 2.0, 6.0, and 16.0 ng/ml. The estradiol level was determined using Estradiol ELISA standards [9] with nominal values of 0, 25, 100, 250, 500, 1000, and 2000 pg/ ml.	N/A	Total concentration (pg/g dry weight)	controls (not exposed)	14284.8 ± 501.4	NO	no intervention	N/A	IA	ELISA	NO	NO	No/Not specified	NO	The relative error of measurement did not exceed ± 2.5%. Tes- tosterone and estradiol levels in gametes and each subsequent sexual maturity stage were measured 10 times. The coefficient of variation for both sexual hormone concentrations did not exceed 10.53%.	The significance of differences between hormone concentrations in mussel males versus females at different stages of sexual matu- rity was assessed by calculating Student’s t-tests, that were within the range of 25–250, and com- paring with Table critical t-test values for 9 degrees of freedom. Differences were considered signifi- cant with the probability ≥ 0.999.	molluscs used in this study were of the same shell length (50-60mm) and they were seperated by gender. Individual tissues were also examined	Steroid concentrations were repeated 10 times but results were part of a single analysis.
18	Konstantinos	Nikonova, L. L. Nekhoroshev, M. V. Ryabushko, V. I.	2017	Total testosterone and estradiol in the gonads and gametes of the mussel Mytilus galloprovincialis Lam.	Journal of Evolutionary Biochemistry and Physiology	519	522	53	6	no abstract	https://doi.org/10.1134/S0022093017060114	N/A	undisclosed	Nikonova et al., 2017	YES	NO	NO	Bivalvia	Mytilus galloprovincialis	Adult	Female	N/A			Assessment A	Testosterone	T	Testosterone	Steroid	testis	The dry weight of the gonads (gametes) was determined after drying 1 ml of the homog- enized gonad (gamete) suspension at 105°С. The homogenized gonads and gametes from each in- dividual mussel were centrifuged at 10 000 g dur- ing 15 min. The samples were stored overnight at room temperature or for 3 days at 4–8°С. Levels of total testosterone and estradiol were determined in the supernatant by …	To measure the testosterone level, a set of standards Testosterone ELISA Kit [9] was used with nominal values of 0, 0.2, 0.5, 1.0, 2.0, 6.0, and 16.0 ng/ml. The estradiol level was determined using Estradiol ELISA standards [9] with nominal values of 0, 25, 100, 250, 500, 1000, and 2000 pg/ ml.	N/A	Total concentration (pg/g dry weight)	controls (range of concentrations across 5 maturity stages)	692.2 ± 24.3 to 7757.8 ± 272.3	NO	no intervention	N/A	IA	ELISA	NO	NO	No/Not specified	NO	The relative error of measurement did not exceed ± 2.5%. Tes- tosterone and estradiol levels in gametes and each subsequent sexual maturity stage were measured 10 times. The coefficient of variation for both sexual hormone concentrations did not exceed 10.53%.	The significance of differences between hormone concentrations in mussel males versus females at different stages of sexual matu- rity was assessed by calculating Student’s t-tests, that were within the range of 25–250, and com- paring with Table critical t-test values for 9 degrees of freedom. Differences were considered signifi- cant with the probability ≥ 0.999.	molluscs used in this study were of the same shell length (50-60mm) and they were seperated by gender. Individual tissues were also examined	Steroid concentrations were repeated 10 times but results were part of a single analysis.
19	Konstantinos	Lustrino, Danilo Silva, Alba C.M. Araujo, Iracema G. Tunholi, Victor M. Tunholi-Alves, Vinícius M. Castro, Rosane N. Carvalho, Denise P. Pinheiro, Jairo Marassi, Michelle P.	2017	Evidence of the presence of thyroid hormones in achatina fulica snails	Anais da Academia Brasileira de Ciencias	2181	2188	89	3	The objective of this study was to identify thyroid hormones and to examine their putative site of synthesis in Achatina fulica snails. For this purpose, radioimmunoassays were performed for T3 and T4 before and after long starvation with or without hemolymph deproteinization. Sodium/iodide symporter activity in vivo was analyzed through125I administration with and without KClO4 pretreatment. Onl…	https://doi.org/10.1590/0001-3765201720160698	This study was supported in part by Conselho Nacional de Desenvolvimento Científico e Tecnológico (CNPq), Fundação Carlos Chagas Filho de Amparo à Pesquisa do Estado do Rio de Janeiro (FAPERJ), and Coordenação de Aperfeiçoamento de Pessoal de Nível Superior (CAPES).	public	Lustrino et al., 2017	YES	NO	NO	Gastropoda	Achatina fulica	Adult	Unlcear	20	N/A		Assessment A	3,5-Diiodothyronine	T2	3,5-Diiodothyronine	Biogenic amine	haemolymph	So, the specimens from each group were randomly chosen, dissected by removing their shell and then, the hemolymph (~2mL) was collected with the aid of a syringe by heart puncture and stored in microtubes at -10°C until utilization. Samples were maintained in an ice bath during the dissections.	All procedures were performed following the recommendations of the kit.	-	Peak area expressed as absorbance units (mAU)	controls (not deproteinised)	2.3 mAU	NO	no intervention	N/A	Chemical Analysis	HPLC	NO	NO	Internal Standard	NO	N/A	The results are expressed as mean ± standard error. The unpaired Student t-test was used to compare two groups. Nonlinear regression was applied to analyze the relation between T4 concentration and body weight and body size of the snails. The statistical analyses were performed using GraphPad Prism® 5 (Graphpad Software, Inc., San Diego, USA). For all comparisons, the differences between means we…	biomass (weight) and size (length) were measured.	Unclear
19	Konstantinos	Lustrino, Danilo Silva, Alba C.M. Araujo, Iracema G. Tunholi, Victor M. Tunholi-Alves, Vinícius M. Castro, Rosane N. Carvalho, Denise P. Pinheiro, Jairo Marassi, Michelle P.	2017	Evidence of the presence of thyroid hormones in achatina fulica snails	Anais da Academia Brasileira de Ciencias	2181	2188	89	3	The objective of this study was to identify thyroid hormones and to examine their putative site of synthesis in Achatina fulica snails. For this purpose, radioimmunoassays were performed for T3 and T4 before and after long starvation with or without hemolymph deproteinization. Sodium/iodide symporter activity in vivo was analyzed through125I administration with and without KClO4 pretreatment. Onl…	https://doi.org/10.1590/0001-3765201720160698	This study was supported in part by Conselho Nacional de Desenvolvimento Científico e Tecnológico (CNPq), Fundação Carlos Chagas Filho de Amparo à Pesquisa do Estado do Rio de Janeiro (FAPERJ), and Coordenação de Aperfeiçoamento de Pessoal de Nível Superior (CAPES).	public	Lustrino et al., 2017	YES	NO	NO	Gastropoda	Achatina fulica	Adult	Unlcear	20	N/A		Assessment A	Thyroxin	T4	Thyroxine	Biogenic amine	haemolymph	So, the specimens from each group were randomly chosen, dissected by removing their shell and then, the hemolymph (~2mL) was collected with the aid of a syringe by heart puncture and stored in microtubes at -10°C until utilization. Samples were maintained in an ice bath during the dissections.	Aliquots of the same hemolymph samples from the first experiment were vortexed and centrifuged for 10 min at 3500rpm. The supernatant was removed and the undissolved particles were removed by filtration using 45µm membrane filters. Aliquots of 20µL were used for the chromatographic analysis.	N/A	Peak area expressed as absorbance units (mAU)	controls (not deproteinised)	0.2 mAU	NO	no intervention	N/A	Chemical Analysis	HPLC	NO	NO	Internal Standard	NO	N/A	The results are expressed as mean ± standard error. The unpaired Student t-test was used to compare two groups. Nonlinear regression was applied to analyze the relation between T4 concentration and body weight and body size of the snails. The statistical analyses were performed using GraphPad Prism® 5 (Graphpad Software, Inc., San Diego, USA). For all comparisons, the differences between means we…	biomass (weight) and size (length) were measured.	Unclear
19	Konstantinos	Lustrino, Danilo Silva, Alba C.M. Araujo, Iracema G. Tunholi, Victor M. Tunholi-Alves, Vinícius M. Castro, Rosane N. Carvalho, Denise P. Pinheiro, Jairo Marassi, Michelle P.	2017	Evidence of the presence of thyroid hormones in achatina fulica snails	Anais da Academia Brasileira de Ciencias	2181	2188	89	3	The objective of this study was to identify thyroid hormones and to examine their putative site of synthesis in Achatina fulica snails. For this purpose, radioimmunoassays were performed for T3 and T4 before and after long starvation with or without hemolymph deproteinization. Sodium/iodide symporter activity in vivo was analyzed through125I administration with and without KClO4 pretreatment. Onl…	https://doi.org/10.1590/0001-3765201720160698	This study was supported in part by Conselho Nacional de Desenvolvimento Científico e Tecnológico (CNPq), Fundação Carlos Chagas Filho de Amparo à Pesquisa do Estado do Rio de Janeiro (FAPERJ), and Coordenação de Aperfeiçoamento de Pessoal de Nível Superior (CAPES).	public	Lustrino et al., 2017	YES	NO	NO	Gastropoda	Achatina fulica	Adult	Unlcear	20	N/A		Assessment A	Thyroxin	T4	Thyroxine	Biogenic amine	haemolymph	So, the specimens from each group were randomly chosen, dissected by removing their shell and then, the hemolymph (~2mL) was collected with the aid of a syringe by heart puncture and stored in microtubes at -10°C until utilization. Samples were maintained in an ice bath during the dissections.	All procedures were performed following the recommendations of the kit.	N/A	Total concentration (μg/dl)	controls (not deproteinised)	3.49 ± 0.55µg/dL	YES	Exposure to 4 weeks of starvation	Concentrations significantly decreased	IA	RIA	NO	NO	No/Not specified	NO	Hormone-stripped rat serum was used for the standard curves of total T4 , and T3. T4 assay sensitivity was 13nmol/L and inter- and intra- assay coefficients of variation varied from 5.6 to 8.6% and 4 to 5.1%, respectively.	The results are expressed as mean ± standard error. The unpaired Student t-test was used to compare two groups. Nonlinear regression was applied to analyze the relation between T4 concentration and body weight and body size of the snails. The statistical analyses were performed using GraphPad Prism® 5 (Graphpad Software, Inc., San Diego, USA). For all comparisons, the differences between means we…	biomass (weight) and size (length) were measured.	Unclear
19	Konstantinos	Lustrino, Danilo Silva, Alba C.M. Araujo, Iracema G. Tunholi, Victor M. Tunholi-Alves, Vinícius M. Castro, Rosane N. Carvalho, Denise P. Pinheiro, Jairo Marassi, Michelle P.	2017	Evidence of the presence of thyroid hormones in achatina fulica snails	Anais da Academia Brasileira de Ciencias	2181	2188	89	3	The objective of this study was to identify thyroid hormones and to examine their putative site of synthesis in Achatina fulica snails. For this purpose, radioimmunoassays were performed for T3 and T4 before and after long starvation with or without hemolymph deproteinization. Sodium/iodide symporter activity in vivo was analyzed through125I administration with and without KClO4 pretreatment. Onl…	https://doi.org/10.1590/0001-3765201720160698	This study was supported in part by Conselho Nacional de Desenvolvimento Científico e Tecnológico (CNPq), Fundação Carlos Chagas Filho de Amparo à Pesquisa do Estado do Rio de Janeiro (FAPERJ), and Coordenação de Aperfeiçoamento de Pessoal de Nível Superior (CAPES).	public	Lustrino et al., 2017	YES	NO	NO	Gastropoda	Achatina fulica	Adult	Unlcear	20	N/A		Assessment A	Triiodothyronine	T3	Triiodothyronine	Biogenic amine	haemolymph	So, the specimens from each group were randomly chosen, dissected by removing their shell and then, the hemolymph (~2mL) was collected with the aid of a syringe by heart puncture and stored in microtubes at -10°C until utilization. Samples were maintained in an ice bath during the dissections.	Aliquots of the same hemolymph samples from the first experiment were vortexed and centrifuged for 10 min at 3500rpm. The supernatant was removed and the undissolved particles were removed by filtration using 45µm membrane filters. Aliquots of 20µL were used for the chromatographic analysis.	N/A	Peak area expressed as absorbance units (mAU)	controls (not deproteinised)	0.4 mAU	NO	no intervention	N/A	Chemical Analysis	HPLC	NO	NO	Internal Standard	NO	N/A	The results are expressed as mean ± standard error. The unpaired Student t-test was used to compare two groups. Nonlinear regression was applied to analyze the relation between T4 concentration and body weight and body size of the snails. The statistical analyses were performed using GraphPad Prism® 5 (Graphpad Software, Inc., San Diego, USA). For all comparisons, the differences between means we…	biomass (weight) and size (length) were measured.	Unclear
20	Konstantinos	Afsar, Nuzhat Siddiqui, Ghazala Rasheed, Munawwer Ahmed, Viqar Uddin Khan, Afsar	2012	GC-MS analysis of fatty acids (FAs) of prosobranch gastropod species thais carinifera from pakistan coast (North Arabian Sea)	Journal of the Chemical Society of Pakistan	565	569	34	3	The fatty acids (FAs) composition was analyzed in digestive gland/gonad complex of male and female specimens of Thais carinifera by gas chromatography-mass spectrometry (GC-MS) technique in identification of fatty acids (FAs). Saturated fatty acids (SFA), monounsaturated fatty acids (MUFA), polyunsaturated fatty acids (PUFA) and steroidal components formed a large proportion of total lipids. Palm…	https://doi.org/10.1590/0001-3765201720160698	N/A	undisclosed	Afsar et al., 2012	YES	NO	NO	Gastropoda	Thais carinifera	Unclear	Male	20 (total)	20 (total)	This paper for the first time describe the Fatty Acids composition and steroidal constituents of any species of gastropods from Pakistan	Assessment A	22-ketocholesterol	22-ketocholesterol	22-ketocholesterol	Sterol	digestive gland - gonad complex	Soft tissue of the gastropod species was extracted out by breaking the shell. Two replicate samples were prepared from the digestive gland / gonad complex of five male and female snails in each sample, which were analyzed for FAs by Gas Chromatography Mass Spectrometry (GC-MS) method.	Extraction was done following the method of Folch et al., (1957). Fresh frozen animal tissue (~1.6 g) of species (T. carinifera) was homogenized with mortar-pestle by adding 10 ml of chilled chloroform/methanol (2:1, v/v). Cold extract was decanted in glass vials and evaporated under N2 stream. Organic phase was extracted with 10 ml of n- hexane. Hexane layer was collected using a small separator…	N/A	area % of total lipid	controls	3.97±5.61	NO	no intervention	N/A	Chemical Analysis	GC-MS	NO	NO	No/Not specified	NO	N/A	No stats indicated in the study	gender was determined, and the same amount of tissue was used (approximately 1.6g) for each sample.	Two replicate samples were prepared from the digestive gland / gonad complex of five male and female snails in each sample. However, the 2 replicates consisting of 5 snails each, where combined during analysis. N=10, is mentioned on the table with steroid concrentrations, but "n" refers to the total number of animals used, instead of biological replicates.
20	Konstantinos	Afsar, Nuzhat Siddiqui, Ghazala Rasheed, Munawwer Ahmed, Viqar Uddin Khan, Afsar	2012	GC-MS analysis of fatty acids (FAs) of prosobranch gastropod species thais carinifera from pakistan coast (North Arabian Sea)	Journal of the Chemical Society of Pakistan	565	569	34	3	The fatty acids (FAs) composition was analyzed in digestive gland/gonad complex of male and female specimens of Thais carinifera by gas chromatography-mass spectrometry (GC-MS) technique in identification of fatty acids (FAs). Saturated fatty acids (SFA), monounsaturated fatty acids (MUFA), polyunsaturated fatty acids (PUFA) and steroidal components formed a large proportion of total lipids. Palm…	https://doi.org/10.1590/0001-3765201720160698	N/A	undisclosed	Afsar et al., 2012	YES	NO	NO	Gastropoda	Thais carinifera	Unclear	Female	20 (total)	20 (total)	This paper for the first time describe the Fatty Acids composition and steroidal constituents of any species of gastropods from Pakistan	Assessment A	22-ketocholesterol	22-ketocholesterol	22-ketocholesterol	Sterol	digestive gland - gonad complex	Soft tissue of the gastropod species was extracted out by breaking the shell. Two replicate samples were prepared from the digestive gland / gonad complex of five male and female snails in each sample, which were analyzed for FAs by Gas Chromatography Mass Spectrometry (GC-MS) method.	Extraction was done following the method of Folch et al., (1957). Fresh frozen animal tissue (~1.6 g) of species (T. carinifera) was homogenized with mortar-pestle by adding 10 ml of chilled chloroform/methanol (2:1, v/v). Cold extract was decanted in glass vials and evaporated under N2 stream. Organic phase was extracted with 10 ml of n- hexane. Hexane layer was collected using a small separator…	N/A	area % of total lipid	controls	3.54±3.06	NO	no intervention	N/A	Chemical Analysis	GC-MS	NO	NO	No/Not specified	NO	N/A	No stats indicated in the study	gender was determined, and the same amount of tissue was used (approximately 1.6g) for each sample.	Two replicate samples were prepared from the digestive gland / gonad complex of five male and female snails in each sample. However, the 2 replicates consisting of 5 snails each, where combined during analysis. N=10, is mentioned on the table with steroid concrentrations, but "n" refers to the total number of animals used, instead of biological replicates.
20	Konstantinos	Afsar, Nuzhat Siddiqui, Ghazala Rasheed, Munawwer Ahmed, Viqar Uddin Khan, Afsar	2012	GC-MS analysis of fatty acids (FAs) of prosobranch gastropod species thais carinifera from pakistan coast (North Arabian Sea)	Journal of the Chemical Society of Pakistan	565	569	34	3	The fatty acids (FAs) composition was analyzed in digestive gland/gonad complex of male and female specimens of Thais carinifera by gas chromatography-mass spectrometry (GC-MS) technique in identification of fatty acids (FAs). Saturated fatty acids (SFA), monounsaturated fatty acids (MUFA), polyunsaturated fatty acids (PUFA) and steroidal components formed a large proportion of total lipids. Palm…	https://doi.org/10.1590/0001-3765201720160698	N/A	undisclosed	Afsar et al., 2012	YES	NO	NO	Gastropoda	Thais carinifera	Unclear	Male	20 (total)	20 (total)	This paper for the first time describe the Fatty Acids composition and steroidal constituents of any species of gastropods from Pakistan	Assessment A	5-hydroxy-(5α) Cholestane-3-one	Dihydrocholesterol	Dihydrocholesterol	Sterol	digestive gland - gonad complex	Soft tissue of the gastropod species was extracted out by breaking the shell. Two replicate samples were prepared from the digestive gland / gonad complex of five male and female snails in each sample, which were analyzed for FAs by Gas Chromatography Mass Spectrometry (GC-MS) method.	Extraction was done following the method of Folch et al., (1957). Fresh frozen animal tissue (~1.6 g) of species (T. carinifera) was homogenized with mortar-pestle by adding 10 ml of chilled chloroform/methanol (2:1, v/v). Cold extract was decanted in glass vials and evaporated under N2 stream. Organic phase was extracted with 10 ml of n- hexane. Hexane layer was collected using a small separator…		area % of total lipid	controls	0.57±0.80	NO	no intervention	N/A	Chemical Analysis	GC-MS	NO	NO	No/Not specified	NO	N/A	No stats indicated in the study	gender was determined, and the same amount of tissue was used (approximately 1.6g) for each sample.	Two replicate samples were prepared from the digestive gland / gonad complex of five male and female snails in each sample. However, the 2 replicates consisting of 5 snails each, where combined during analysis. N=10, is mentioned on the table with steroid concrentrations, but "n" refers to the total number of animals used, instead of biological replicates.
20	Konstantinos	Afsar, Nuzhat Siddiqui, Ghazala Rasheed, Munawwer Ahmed, Viqar Uddin Khan, Afsar	2012	GC-MS analysis of fatty acids (FAs) of prosobranch gastropod species thais carinifera from pakistan coast (North Arabian Sea)	Journal of the Chemical Society of Pakistan	565	569	34	3	The fatty acids (FAs) composition was analyzed in digestive gland/gonad complex of male and female specimens of Thais carinifera by gas chromatography-mass spectrometry (GC-MS) technique in identification of fatty acids (FAs). Saturated fatty acids (SFA), monounsaturated fatty acids (MUFA), polyunsaturated fatty acids (PUFA) and steroidal components formed a large proportion of total lipids. Palm…	https://doi.org/10.1590/0001-3765201720160698	N/A	undisclosed	Afsar et al., 2012	YES	NO	NO	Gastropoda	Thais carinifera	Unclear	Female	20 (total)	20 (total)	This paper for the first time describe the Fatty Acids composition and steroidal constituents of any species of gastropods from Pakistan	Assessment A	5-hydroxy-(5α) Cholestane-3-one	Dihydrocholesterol	Dihydrocholesterol	Sterol	digestive gland - gonad complex	Soft tissue of the gastropod species was extracted out by breaking the shell. Two replicate samples were prepared from the digestive gland / gonad complex of five male and female snails in each sample, which were analyzed for FAs by Gas Chromatography Mass Spectrometry (GC-MS) method.	Extraction was done following the method of Folch et al., (1957). Fresh frozen animal tissue (~1.6 g) of species (T. carinifera) was homogenized with mortar-pestle by adding 10 ml of chilled chloroform/methanol (2:1, v/v). Cold extract was decanted in glass vials and evaporated under N2 stream. Organic phase was extracted with 10 ml of n- hexane. Hexane layer was collected using a small separator…	N/A	area % of total lipid	controls	0.74±0.76	NO	no intervention	N/A	Chemical Analysis	GC-MS	NO	NO	No/Not specified	NO	N/A	No stats indicated in the study	gender was determined, and the same amount of tissue was used (approximately 1.6g) for each sample.	Two replicate samples were prepared from the digestive gland / gonad complex of five male and female snails in each sample. However, the 2 replicates consisting of 5 snails each, where combined during analysis. N=10, is mentioned on the table with steroid concrentrations, but "n" refers to the total number of animals used, instead of biological replicates.
20	Konstantinos	Afsar, Nuzhat Siddiqui, Ghazala Rasheed, Munawwer Ahmed, Viqar Uddin Khan, Afsar	2012	GC-MS analysis of fatty acids (FAs) of prosobranch gastropod species thais carinifera from pakistan coast (North Arabian Sea)	Journal of the Chemical Society of Pakistan	565	569	34	3	The fatty acids (FAs) composition was analyzed in digestive gland/gonad complex of male and female specimens of Thais carinifera by gas chromatography-mass spectrometry (GC-MS) technique in identification of fatty acids (FAs). Saturated fatty acids (SFA), monounsaturated fatty acids (MUFA), polyunsaturated fatty acids (PUFA) and steroidal components formed a large proportion of total lipids. Palm…	https://doi.org/10.1590/0001-3765201720160698	N/A	undisclosed	Afsar et al., 2012	YES	NO	NO	Gastropoda	Thais carinifera	Unclear	Male	20 (total)	20 (total)	This paper for the first time describe the Fatty Acids composition and steroidal constituents of any species of gastropods from Pakistan	Assessment A	Cholest-5-en- 3β-ol	Cholesterol	Cholesterol	Sterol	digestive gland - gonad complex	Soft tissue of the gastropod species was extracted out by breaking the shell. Two replicate samples were prepared from the digestive gland / gonad complex of five male and female snails in each sample, which were analyzed for FAs by Gas Chromatography Mass Spectrometry (GC-MS) method.	Extraction was done following the method of Folch et al., (1957). Fresh frozen animal tissue (~1.6 g) of species (T. carinifera) was homogenized with mortar-pestle by adding 10 ml of chilled chloroform/methanol (2:1, v/v). Cold extract was decanted in glass vials and evaporated under N2 stream. Organic phase was extracted with 10 ml of n- hexane. Hexane layer was collected using a small separator…	N/A	area % of total lipid	controls	24.52±0.92	NO	no intervention	N/A	Chemical Analysis	GC-MS	NO	NO	No/Not specified	NO	N/A	No stats indicated in the study	gender was determined, and the same amount of tissue was used (approximately 1.6g) for each sample.	Two replicate samples were prepared from the digestive gland / gonad complex of five male and female snails in each sample. However, the 2 replicates consisting of 5 snails each, where combined during analysis. N=10, is mentioned on the table with steroid concrentrations, but "n" refers to the total number of animals used, instead of biological replicates.
20	Konstantinos	Afsar, Nuzhat Siddiqui, Ghazala Rasheed, Munawwer Ahmed, Viqar Uddin Khan, Afsar	2012	GC-MS analysis of fatty acids (FAs) of prosobranch gastropod species thais carinifera from pakistan coast (North Arabian Sea)	Journal of the Chemical Society of Pakistan	565	569	34	3	The fatty acids (FAs) composition was analyzed in digestive gland/gonad complex of male and female specimens of Thais carinifera by gas chromatography-mass spectrometry (GC-MS) technique in identification of fatty acids (FAs). Saturated fatty acids (SFA), monounsaturated fatty acids (MUFA), polyunsaturated fatty acids (PUFA) and steroidal components formed a large proportion of total lipids. Palm…	https://doi.org/10.1590/0001-3765201720160698	N/A	undisclosed	Afsar et al., 2012	YES	NO	NO	Gastropoda	Thais carinifera	Unclear	Female	20 (total)	20 (total)	This paper for the first time describe the Fatty Acids composition and steroidal constituents of any species of gastropods from Pakistan	Assessment A	Cholest-5-en- 3β-ol	Cholesterol	Cholesterol	Sterol	digestive gland - gonad complex	Soft tissue of the gastropod species was extracted out by breaking the shell. Two replicate samples were prepared from the digestive gland / gonad complex of five male and female snails in each sample, which were analyzed for FAs by Gas Chromatography Mass Spectrometry (GC-MS) method.	Extraction was done following the method of Folch et al., (1957). Fresh frozen animal tissue (~1.6 g) of species (T. carinifera) was homogenized with mortar-pestle by adding 10 ml of chilled chloroform/methanol (2:1, v/v). Cold extract was decanted in glass vials and evaporated under N2 stream. Organic phase was extracted with 10 ml of n- hexane. Hexane layer was collected using a small separator…	N/A	area % of total lipid	controls	23.02±3.67	NO	no intervention	N/A	Chemical Analysis	GC-MS	NO	NO	No/Not specified	NO	N/A	No stats indicated in the study	gender was determined, and the same amount of tissue was used (approximately 1.6g) for each sample.	Two replicate samples were prepared from the digestive gland / gonad complex of five male and female snails in each sample. However, the 2 replicates consisting of 5 snails each, where combined during analysis. N=10, is mentioned on the table with steroid concrentrations, but "n" refers to the total number of animals used, instead of biological replicates.
20	Konstantinos	Afsar, Nuzhat Siddiqui, Ghazala Rasheed, Munawwer Ahmed, Viqar Uddin Khan, Afsar	2012	GC-MS analysis of fatty acids (FAs) of prosobranch gastropod species thais carinifera from pakistan coast (North Arabian Sea)	Journal of the Chemical Society of Pakistan	565	569	34	3	The fatty acids (FAs) composition was analyzed in digestive gland/gonad complex of male and female specimens of Thais carinifera by gas chromatography-mass spectrometry (GC-MS) technique in identification of fatty acids (FAs). Saturated fatty acids (SFA), monounsaturated fatty acids (MUFA), polyunsaturated fatty acids (PUFA) and steroidal components formed a large proportion of total lipids. Palm…	https://doi.org/10.1590/0001-3765201720160698	N/A	undisclosed	Afsar et al., 2012	YES	NO	NO	Gastropoda	Thais carinifera	Unclear	Male	20 (total)	20 (total)	This paper for the first time describe the Fatty Acids composition and steroidal constituents of any species of gastropods from Pakistan	Assessment A	Cholesta-3,5-dien-7-one (3α, 5α)	Cholesta-3,5-dien-7-one (3α, 5α)	Cholesta-3,5-dien-7-one (3α, 5α)	Steroid	digestive gland - gonad complex	Soft tissue of the gastropod species was extracted out by breaking the shell. Two replicate samples were prepared from the digestive gland / gonad complex of five male and female snails in each sample, which were analyzed for FAs by Gas Chromatography Mass Spectrometry (GC-MS) method.	Extraction was done following the method of Folch et al., (1957). Fresh frozen animal tissue (~1.6 g) of species (T. carinifera) was homogenized with mortar-pestle by adding 10 ml of chilled chloroform/methanol (2:1, v/v). Cold extract was decanted in glass vials and evaporated under N2 stream. Organic phase was extracted with 10 ml of n- hexane. Hexane layer was collected using a small separator…	N/A	area % of total lipid	controls	1.15±1.62	NO	no intervention	N/A	Chemical Analysis	GC-MS	NO	NO	No/Not specified	NO	N/A	No stats indicated in the study	gender was determined, and the same amount of tissue was used (approximately 1.6g) for each sample.	Two replicate samples were prepared from the digestive gland / gonad complex of five male and female snails in each sample. However, the 2 replicates consisting of 5 snails each, where combined during analysis. N=10, is mentioned on the table with steroid concrentrations, but "n" refers to the total number of animals used, instead of biological replicates.
20	Konstantinos	Afsar, Nuzhat Siddiqui, Ghazala Rasheed, Munawwer Ahmed, Viqar Uddin Khan, Afsar	2012	GC-MS analysis of fatty acids (FAs) of prosobranch gastropod species thais carinifera from pakistan coast (North Arabian Sea)	Journal of the Chemical Society of Pakistan	565	569	34	3	The fatty acids (FAs) composition was analyzed in digestive gland/gonad complex of male and female specimens of Thais carinifera by gas chromatography-mass spectrometry (GC-MS) technique in identification of fatty acids (FAs). Saturated fatty acids (SFA), monounsaturated fatty acids (MUFA), polyunsaturated fatty acids (PUFA) and steroidal components formed a large proportion of total lipids. Palm…	https://doi.org/10.1590/0001-3765201720160698	N/A	undisclosed	Afsar et al., 2012	YES	NO	NO	Gastropoda	Thais carinifera	Unclear	Female	20 (total)	20 (total)	This paper for the first time describe the Fatty Acids composition and steroidal constituents of any species of gastropods from Pakistan	Assessment A	Cholesta-3,5-dien-7-one (3α, 5α)	Cholesta-3,5-dien-7-one (3α, 5α)	Cholesta-3,5-dien-7-one (3α, 5α)	Steroid	digestive gland - gonad complex	Soft tissue of the gastropod species was extracted out by breaking the shell. Two replicate samples were prepared from the digestive gland / gonad complex of five male and female snails in each sample, which were analyzed for FAs by Gas Chromatography Mass Spectrometry (GC-MS) method.	Extraction was done following the method of Folch et al., (1957). Fresh frozen animal tissue (~1.6 g) of species (T. carinifera) was homogenized with mortar-pestle by adding 10 ml of chilled chloroform/methanol (2:1, v/v). Cold extract was decanted in glass vials and evaporated under N2 stream. Organic phase was extracted with 10 ml of n- hexane. Hexane layer was collected using a small separator…	N/A	area % of total lipid	controls	1.17±1.38	NO	no intervention	N/A	Chemical Analysis	GC-MS	NO	NO	No/Not specified	NO	N/A	No stats indicated in the study	gender was determined, and the same amount of tissue was used (approximately 1.6g) for each sample.	Two replicate samples were prepared from the digestive gland / gonad complex of five male and female snails in each sample. However, the 2 replicates consisting of 5 snails each, where combined during analysis. N=10, is mentioned on the table with steroid concrentrations, but "n" refers to the total number of animals used, instead of biological replicates.
20	Konstantinos	Afsar, Nuzhat Siddiqui, Ghazala Rasheed, Munawwer Ahmed, Viqar Uddin Khan, Afsar	2012	GC-MS analysis of fatty acids (FAs) of prosobranch gastropod species thais carinifera from pakistan coast (North Arabian Sea)	Journal of the Chemical Society of Pakistan	565	569	34	3	The fatty acids (FAs) composition was analyzed in digestive gland/gonad complex of male and female specimens of Thais carinifera by gas chromatography-mass spectrometry (GC-MS) technique in identification of fatty acids (FAs). Saturated fatty acids (SFA), monounsaturated fatty acids (MUFA), polyunsaturated fatty acids (PUFA) and steroidal components formed a large proportion of total lipids. Palm…	https://doi.org/10.1590/0001-3765201720160698	N/A	undisclosed	Afsar et al., 2012	YES	NO	NO	Gastropoda	Thais carinifera	Unclear	Male	20 (total)	20 (total)	This paper for the first time describe the Fatty Acids composition and steroidal constituents of any species of gastropods from Pakistan	Assessment A	Cholestane-3,5-diol 5-acetate, (3α, 5α)	Cholestane-3,5-diol, 5-acetate, (3beta,5alpha)-	Cholestane-3,5-diol 5-acetate, (3α, 5α)	Sterol	digestive gland - gonad complex	Soft tissue of the gastropod species was extracted out by breaking the shell. Two replicate samples were prepared from the digestive gland / gonad complex of five male and female snails in each sample, which were analyzed for FAs by Gas Chromatography Mass Spectrometry (GC-MS) method.	Extraction was done following the method of Folch et al., (1957). Fresh frozen animal tissue (~1.6 g) of species (T. carinifera) was homogenized with mortar-pestle by adding 10 ml of chilled chloroform/methanol (2:1, v/v). Cold extract was decanted in glass vials and evaporated under N2 stream. Organic phase was extracted with 10 ml of n- hexane. Hexane layer was collected using a small separator…	N/A	area % of total lipid	controls	0.01±0.00	NO	no intervention	N/A	Chemical Analysis	GC-MS	NO	NO	No/Not specified	NO	N/A	No stats indicated in the study	gender was determined, and the same amount of tissue was used (approximately 1.6g) for each sample.	Two replicate samples were prepared from the digestive gland / gonad complex of five male and female snails in each sample. However, the 2 replicates consisting of 5 snails each, where combined during analysis. N=10, is mentioned on the table with steroid concrentrations, but "n" refers to the total number of animals used, instead of biological replicates.
20	Konstantinos	Afsar, Nuzhat Siddiqui, Ghazala Rasheed, Munawwer Ahmed, Viqar Uddin Khan, Afsar	2012	GC-MS analysis of fatty acids (FAs) of prosobranch gastropod species thais carinifera from pakistan coast (North Arabian Sea)	Journal of the Chemical Society of Pakistan	565	569	34	3	The fatty acids (FAs) composition was analyzed in digestive gland/gonad complex of male and female specimens of Thais carinifera by gas chromatography-mass spectrometry (GC-MS) technique in identification of fatty acids (FAs). Saturated fatty acids (SFA), monounsaturated fatty acids (MUFA), polyunsaturated fatty acids (PUFA) and steroidal components formed a large proportion of total lipids. Palm…	https://doi.org/10.1590/0001-3765201720160698	N/A	undisclosed	Afsar et al., 2012	YES	NO	NO	Gastropoda	Thais carinifera	Unclear	Female	20 (total)	20 (total)	This paper for the first time describe the Fatty Acids composition and steroidal constituents of any species of gastropods from Pakistan	Assessment A	Cholestane-3,5-diol 5-acetate, (3α, 5α)	Cholestane-3,5-diol, 5-acetate, (3beta,5alpha)-	Cholestane-3,5-diol 5-acetate, (3α, 5α)	Sterol	digestive gland - gonad complex	Soft tissue of the gastropod species was extracted out by breaking the shell. Two replicate samples were prepared from the digestive gland / gonad complex of five male and female snails in each sample, which were analyzed for FAs by Gas Chromatography Mass Spectrometry (GC-MS) method.	Extraction was done following the method of Folch et al., (1957). Fresh frozen animal tissue (~1.6 g) of species (T. carinifera) was homogenized with mortar-pestle by adding 10 ml of chilled chloroform/methanol (2:1, v/v). Cold extract was decanted in glass vials and evaporated under N2 stream. Organic phase was extracted with 10 ml of n- hexane. Hexane layer was collected using a small separator…	N/A	area % of total lipid	controls	0.05±0.07	NO	no intervention	N/A	Chemical Analysis	GC-MS	NO	NO	No/Not specified	NO	N/A	No stats indicated in the study	gender was determined, and the same amount of tissue was used (approximately 1.6g) for each sample.	Two replicate samples were prepared from the digestive gland / gonad complex of five male and female snails in each sample. However, the 2 replicates consisting of 5 snails each, where combined during analysis. N=10, is mentioned on the table with steroid concrentrations, but "n" refers to the total number of animals used, instead of biological replicates.
20	Konstantinos	Afsar, Nuzhat Siddiqui, Ghazala Rasheed, Munawwer Ahmed, Viqar Uddin Khan, Afsar	2012	GC-MS analysis of fatty acids (FAs) of prosobranch gastropod species thais carinifera from pakistan coast (North Arabian Sea)	Journal of the Chemical Society of Pakistan	565	569	34	3	The fatty acids (FAs) composition was analyzed in digestive gland/gonad complex of male and female specimens of Thais carinifera by gas chromatography-mass spectrometry (GC-MS) technique in identification of fatty acids (FAs). Saturated fatty acids (SFA), monounsaturated fatty acids (MUFA), polyunsaturated fatty acids (PUFA) and steroidal components formed a large proportion of total lipids. Palm…	https://doi.org/10.1590/0001-3765201720160698	N/A	undisclosed	Afsar et al., 2012	YES	NO	NO	Gastropoda	Thais carinifera	Unclear	Male	20 (total)	20 (total)	This paper for the first time describe the Fatty Acids composition and steroidal constituents of any species of gastropods from Pakistan	Assessment A	Ergost-22-en-3-one	Ergost-22-en-3-one	Ergost-22-en-3-one	Ergosterol	digestive gland - gonad complex	Soft tissue of the gastropod species was extracted out by breaking the shell. Two replicate samples were prepared from the digestive gland / gonad complex of five male and female snails in each sample, which were analyzed for FAs by Gas Chromatography Mass Spectrometry (GC-MS) method.	Extraction was done following the method of Folch et al., (1957). Fresh frozen animal tissue (~1.6 g) of species (T. carinifera) was homogenized with mortar-pestle by adding 10 ml of chilled chloroform/methanol (2:1, v/v). Cold extract was decanted in glass vials and evaporated under N2 stream. Organic phase was extracted with 10 ml of n- hexane. Hexane layer was collected using a small separator…	N/A	area % of total lipid	controls	1.87±2.15	NO	no intervention	N/A	Chemical Analysis	GC-MS	NO	NO	No/Not specified	NO	N/A	No stats indicated in the study	gender was determined, and the same amount of tissue was used (approximately 1.6g) for each sample.	Two replicate samples were prepared from the digestive gland / gonad complex of five male and female snails in each sample. However, the 2 replicates consisting of 5 snails each, where combined during analysis. N=10, is mentioned on the table with steroid concrentrations, but "n" refers to the total number of animals used, instead of biological replicates.
20	Konstantinos	Afsar, Nuzhat Siddiqui, Ghazala Rasheed, Munawwer Ahmed, Viqar Uddin Khan, Afsar	2012	GC-MS analysis of fatty acids (FAs) of prosobranch gastropod species thais carinifera from pakistan coast (North Arabian Sea)	Journal of the Chemical Society of Pakistan	565	569	34	3	The fatty acids (FAs) composition was analyzed in digestive gland/gonad complex of male and female specimens of Thais carinifera by gas chromatography-mass spectrometry (GC-MS) technique in identification of fatty acids (FAs). Saturated fatty acids (SFA), monounsaturated fatty acids (MUFA), polyunsaturated fatty acids (PUFA) and steroidal components formed a large proportion of total lipids. Palm…	https://doi.org/10.1590/0001-3765201720160698	N/A	undisclosed	Afsar et al., 2012	YES	NO	NO	Gastropoda	Thais carinifera	Unclear	Female	20 (total)	20 (total)	This paper for the first time describe the Fatty Acids composition and steroidal constituents of any species of gastropods from Pakistan	Assessment A	Ergost-22-en-3-one	Ergost-22-en-3-one	Ergost-22-en-3-one	Ergosterol	digestive gland - gonad complex	Soft tissue of the gastropod species was extracted out by breaking the shell. Two replicate samples were prepared from the digestive gland / gonad complex of five male and female snails in each sample, which were analyzed for FAs by Gas Chromatography Mass Spectrometry (GC-MS) method.	Extraction was done following the method of Folch et al., (1957). Fresh frozen animal tissue (~1.6 g) of species (T. carinifera) was homogenized with mortar-pestle by adding 10 ml of chilled chloroform/methanol (2:1, v/v). Cold extract was decanted in glass vials and evaporated under N2 stream. Organic phase was extracted with 10 ml of n- hexane. Hexane layer was collected using a small separator…	N/A	area % of total lipid	controls	3.79±1.99	NO	no intervention	N/A	Chemical Analysis	GC-MS	NO	NO	No/Not specified	NO	N/A	No stats indicated in the study	gender was determined, and the same amount of tissue was used (approximately 1.6g) for each sample.	Two replicate samples were prepared from the digestive gland / gonad complex of five male and female snails in each sample. However, the 2 replicates consisting of 5 snails each, where combined during analysis. N=10, is mentioned on the table with steroid concrentrations, but "n" refers to the total number of animals used, instead of biological replicates.
20	Konstantinos	Afsar, Nuzhat Siddiqui, Ghazala Rasheed, Munawwer Ahmed, Viqar Uddin Khan, Afsar	2012	GC-MS analysis of fatty acids (FAs) of prosobranch gastropod species thais carinifera from pakistan coast (North Arabian Sea)	Journal of the Chemical Society of Pakistan	565	569	34	3	The fatty acids (FAs) composition was analyzed in digestive gland/gonad complex of male and female specimens of Thais carinifera by gas chromatography-mass spectrometry (GC-MS) technique in identification of fatty acids (FAs). Saturated fatty acids (SFA), monounsaturated fatty acids (MUFA), polyunsaturated fatty acids (PUFA) and steroidal components formed a large proportion of total lipids. Palm…	https://doi.org/10.1590/0001-3765201720160698	N/A	undisclosed	Afsar et al., 2012	YES	NO	NO	Gastropoda	Thais carinifera	Unclear	Male	20 (total)	20 (total)	This paper for the first time describe the Fatty Acids composition and steroidal constituents of any species of gastropods from Pakistan	Assessment A	β-sitosterol	beta-sitosterol	Sitosterol	Phytosterol	digestive gland - gonad complex	Soft tissue of the gastropod species was extracted out by breaking the shell. Two replicate samples were prepared from the digestive gland / gonad complex of five male and female snails in each sample, which were analyzed for FAs by Gas Chromatography Mass Spectrometry (GC-MS) method.	Extraction was done following the method of Folch et al., (1957). Fresh frozen animal tissue (~1.6 g) of species (T. carinifera) was homogenized with mortar-pestle by adding 10 ml of chilled chloroform/methanol (2:1, v/v). Cold extract was decanted in glass vials and evaporated under N2 stream. Organic phase was extracted with 10 ml of n- hexane. Hexane layer was collected using a small separator…	N/A	area % of total lipid	controls	0.59±0.28	NO	no intervention	N/A	Chemical Analysis	GC-MS	NO	NO	No/Not specified	NO	N/A	No stats indicated in the study	gender was determined, and the same amount of tissue was used (approximately 1.6g) for each sample.	Two replicate samples were prepared from the digestive gland / gonad complex of five male and female snails in each sample. However, the 2 replicates consisting of 5 snails each, where combined during analysis. N=10, is mentioned on the table with steroid concrentrations, but "n" refers to the total number of animals used, instead of biological replicates.
20	Konstantinos	Afsar, Nuzhat Siddiqui, Ghazala Rasheed, Munawwer Ahmed, Viqar Uddin Khan, Afsar	2012	GC-MS analysis of fatty acids (FAs) of prosobranch gastropod species thais carinifera from pakistan coast (North Arabian Sea)	Journal of the Chemical Society of Pakistan	565	569	34	3	The fatty acids (FAs) composition was analyzed in digestive gland/gonad complex of male and female specimens of Thais carinifera by gas chromatography-mass spectrometry (GC-MS) technique in identification of fatty acids (FAs). Saturated fatty acids (SFA), monounsaturated fatty acids (MUFA), polyunsaturated fatty acids (PUFA) and steroidal components formed a large proportion of total lipids. Palm…	https://doi.org/10.1590/0001-3765201720160698	N/A	undisclosed	Afsar et al., 2012	YES	NO	NO	Gastropoda	Thais carinifera	Unclear	Female	20 (total)	20 (total)	This paper for the first time describe the Fatty Acids composition and steroidal constituents of any species of gastropods from Pakistan	Assessment A	β-sitosterol	beta-sitosterol	Sitosterol	Phytosterol	digestive gland - gonad complex	Soft tissue of the gastropod species was extracted out by breaking the shell. Two replicate samples were prepared from the digestive gland / gonad complex of five male and female snails in each sample, which were analyzed for FAs by Gas Chromatography Mass Spectrometry (GC-MS) method.	Extraction was done following the method of Folch et al., (1957). Fresh frozen animal tissue (~1.6 g) of species (T. carinifera) was homogenized with mortar-pestle by adding 10 ml of chilled chloroform/methanol (2:1, v/v). Cold extract was decanted in glass vials and evaporated under N2 stream. Organic phase was extracted with 10 ml of n- hexane. Hexane layer was collected using a small separator…	N/A	area % of total lipid	controls	0.88±1.25	NO	no intervention	N/A	Chemical Analysis	GC-MS	NO	NO	No/Not specified	NO	N/A	No stats indicated in the study	gender was determined, and the same amount of tissue was used (approximately 1.6g) for each sample.	Two replicate samples were prepared from the digestive gland / gonad complex of five male and female snails in each sample. However, the 2 replicates consisting of 5 snails each, where combined during analysis. N=10, is mentioned on the table with steroid concrentrations, but "n" refers to the total number of animals used, instead of biological replicates.
21	Konstantinos	Binder, A. Ronja D. Pfaffl, Michael W. Hiltwein, Felix JuergenGeis, J. Beggel, Sebastian	2019	Does environmental stress affect cortisol biodistribution in freshwatermussels?	Conservation Physiology	1	10	7	1	As of today, regulation and physiological purpose of steroid hormones in invertebrates such as mussels are not completely understood. Many studies were able to show their presence, but their origin and genesis are not clear. Nevertheless, knowledge about changes in steroid hormone biodistribution in reaction to treatments could improve our understanding of their physiological functions in these s…	https://doi.org/10.1093/conphys/coz101	This study was partially funded by the Federal Ministry of Education and Research Germany (BMBF) for the project SubμTrack (grant number: 02WPL1443A).	public	Binder et al., 2019	YES	NO	NO	Bivalvia	Anodonta anatina	Unclear	Unlcear	60 (total)	N/A		Assessment A	cortisol	cortisol	Cortisol	Steroid	foot	Cortisol extraction was done with ethyl acetate (≥99.5%, AnalaR Normapur ACS, Reag. Ph. Eur. per analysis, VWR, Germany) and a 30% tert-butyl methyl ether (MTBE, ≥99.5%, pur, AppliChem, Germany) and 70% petroleum Germany) mixture (v/v). Due to safety aspects, the formerly ether (40–60 ◦C,≥99.5%, residue analysis grade, AppliChem, used extraction of cortisol by di-ethyl ether was replaced with eth…	In addition, the whole test tube was washed with the mixture, so that cortisol residues could be washed off the test tube. The samples were dried overnight. To the pellet, 200-μL ELISA buffer and 10 μL of the ether mixture were added. The test tube was vortexed for 20 seconds or until the pellet was dissolved. Then, it was dried at room temperature until the ether had completely evaporated and on…	N/A	pg cortisol per gramme tissue	controls (no food intake)	76.95 ± 21.30	YES	Exposure to copper chloride (CuCl2) and sodium chloride (NaCl).	Concentrations decreased and increased in different treatments.	IA	ELISA	NO	NO	Internal Standard	YES	For each ELISA plate a new standard curve, in the range of 0.5 pg cortisol to 125 pg cortisol per well, was performed. Furthermore, a zero standard and a value of non-specific binding (n-value) were assessed and taken into account. For the n-value and the zero standard, the volume of the sample was replaced with 20- μL assay buffer. Furthermore, the n-value contained buffer instead of cortisol-gl…	The different treated groups were tested for variance homo- geneity with Levene’s test and on normal distribution with Shapiro–Wilk test. The tested groups were CuCl2-treated group (Cu2Cl), NaCl-treated group (NaCl), control group with a positive feed intake (CF) and control that had no feed intake (CNF). Since assumptions for a parametric test were not met, the non-parametric Kruskal–Wallis H te…	randomisation was used to expose the animals in the treatments. Additioanally, mussels were weighted (living body weight), their length and height were measured.	At least 10 biological replicates per group combined for analysis, and 9 independent verification experiments: "For the validation of the ELISA, pre-aliquoted cortisol–mussel extract pools without additions were used. Every value was pipetted in triplets, as it was done for every sample during the experiment. Measurement range of the cortisol was located in the range of 1.5 up to 125 pg/well/20 μ…
21	Konstantinos	Binder, A. Ronja D. Pfaffl, Michael W. Hiltwein, Felix JuergenGeis, J. Beggel, Sebastian	2019	Does environmental stress affect cortisol biodistribution in freshwatermussels?	Conservation Physiology	1	10	7	1	As of today, regulation and physiological purpose of steroid hormones in invertebrates such as mussels are not completely understood. Many studies were able to show their presence, but their origin and genesis are not clear. Nevertheless, knowledge about changes in steroid hormone biodistribution in reaction to treatments could improve our understanding of their physiological functions in these s…	https://doi.org/10.1093/conphys/coz101	This study was partially funded by the Federal Ministry of Education and Research Germany (BMBF) for the project SubμTrack (grant number: 02WPL1443A).	public	Binder et al., 2019	YES	NO	NO	Bivalvia	Anodonta anatina	Unclear	Unlcear	60 (total)	N/A		Assessment A	cortisol	cortisol	Cortisol	Steroid	gill	Cortisol extraction was done with ethyl acetate (≥99.5%, AnalaR Normapur ACS, Reag. Ph. Eur. per analysis, VWR, Germany) and a 30% tert-butyl methyl ether (MTBE, ≥99.5%, pur, AppliChem, Germany) and 70% petroleum Germany) mixture (v/v). Due to safety aspects, the formerly ether (40–60 ◦C,≥99.5%, residue analysis grade, AppliChem, used extraction of cortisol by di-ethyl ether was replaced with eth…	In addition, the whole test tube was washed with the mixture, so that cortisol residues could be washed off the test tube. The samples were dried overnight. To the pellet, 200-μL ELISA buffer and 10 μL of the ether mixture were added. The test tube was vortexed for 20 seconds or until the pellet was dissolved. Then, it was dried at room temperature until the ether had completely evaporated and on…	N/A	pg cortisol per gramme tissue	controls (no food intake)	106.53 ± 19.58	YES	Exposure to copper chloride (CuCl2) and sodium chloride (NaCl).	Concentrations decreased and increased in different treatments.	IA	ELISA	NO	NO	Internal Standard	YES	For each ELISA plate a new standard curve, in the range of 0.5 pg cortisol to 125 pg cortisol per well, was performed. Furthermore, a zero standard and a value of non-specific binding (n-value) were assessed and taken into account. For the n-value and the zero standard, the volume of the sample was replaced with 20- μL assay buffer. Furthermore, the n-value contained buffer instead of cortisol-gl…	The different treated groups were tested for variance homo- geneity with Levene’s test and on normal distribution with Shapiro–Wilk test. The tested groups were CuCl2-treated group (Cu2Cl), NaCl-treated group (NaCl), control group with a positive feed intake (CF) and control that had no feed intake (CNF). Since assumptions for a parametric test were not met, the non-parametric Kruskal–Wallis H te…	randomisation was used to expose the animals in the treatments. Additioanally, mussels were weighted (living body weight), their length and height were measured.	At least 10 biological replicates per group combined for analysis, and 9 independent verification experiments: "For the validation of the ELISA, pre-aliquoted cortisol–mussel extract pools without additions were used. Every value was pipetted in triplets, as it was done for every sample during the experiment. Measurement range of the cortisol was located in the range of 1.5 up to 125 pg/well/20 μ…
21	Konstantinos	Binder, A. Ronja D. Pfaffl, Michael W. Hiltwein, Felix JuergenGeis, J. Beggel, Sebastian	2019	Does environmental stress affect cortisol biodistribution in freshwatermussels?	Conservation Physiology	1	10	7	1	As of today, regulation and physiological purpose of steroid hormones in invertebrates such as mussels are not completely understood. Many studies were able to show their presence, but their origin and genesis are not clear. Nevertheless, knowledge about changes in steroid hormone biodistribution in reaction to treatments could improve our understanding of their physiological functions in these s…	https://doi.org/10.1093/conphys/coz101	This study was partially funded by the Federal Ministry of Education and Research Germany (BMBF) for the project SubμTrack (grant number: 02WPL1443A).	public	Binder et al., 2019	YES	NO	NO	Bivalvia	Anodonta anatina	Unclear	Unlcear	60 (total)	N/A		Assessment A	cortisol	cortisol	Cortisol	Steroid	gonads	Cortisol extraction was done with ethyl acetate (≥99.5%, AnalaR Normapur ACS, Reag. Ph. Eur. per analysis, VWR, Germany) and a 30% tert-butyl methyl ether (MTBE, ≥99.5%, pur, AppliChem, Germany) and 70% petroleum Germany) mixture (v/v). Due to safety aspects, the formerly ether (40–60 ◦C,≥99.5%, residue analysis grade, AppliChem, used extraction of cortisol by di-ethyl ether was replaced with eth…	In addition, the whole test tube was washed with the mixture, so that cortisol residues could be washed off the test tube. The samples were dried overnight. To the pellet, 200-μL ELISA buffer and 10 μL of the ether mixture were added. The test tube was vortexed for 20 seconds or until the pellet was dissolved. Then, it was dried at room temperature until the ether had completely evaporated and on…	N/A	pg cortisol per gramme tissue	controls (no food intake)	105.48 ± 36.56	YES	Exposure to copper chloride (CuCl2) and sodium chloride (NaCl).	Concentrations decreased and increased in different treatments.	IA	ELISA	NO	NO	Internal Standard	YES	For each ELISA plate a new standard curve, in the range of 0.5 pg cortisol to 125 pg cortisol per well, was performed. Furthermore, a zero standard and a value of non-specific binding (n-value) were assessed and taken into account. For the n-value and the zero standard, the volume of the sample was replaced with 20- μL assay buffer. Furthermore, the n-value contained buffer instead of cortisol-gl…	The different treated groups were tested for variance homo- geneity with Levene’s test and on normal distribution with Shapiro–Wilk test. The tested groups were CuCl2-treated group (Cu2Cl), NaCl-treated group (NaCl), control group with a positive feed intake (CF) and control that had no feed intake (CNF). Since assumptions for a parametric test were not met, the non-parametric Kruskal–Wallis H te…	randomisation was used to expose the animals in the treatments. Additioanally, mussels were weighted (living body weight), their length and height were measured.	At least 10 biological replicates per group combined for analysis, and 9 independent verification experiments: "For the validation of the ELISA, pre-aliquoted cortisol–mussel extract pools without additions were used. Every value was pipetted in triplets, as it was done for every sample during the experiment. Measurement range of the cortisol was located in the range of 1.5 up to 125 pg/well/20 μ…
21	Konstantinos	Binder, A. Ronja D. Pfaffl, Michael W. Hiltwein, Felix JuergenGeis, J. Beggel, Sebastian	2019	Does environmental stress affect cortisol biodistribution in freshwatermussels?	Conservation Physiology	1	10	7	1	As of today, regulation and physiological purpose of steroid hormones in invertebrates such as mussels are not completely understood. Many studies were able to show their presence, but their origin and genesis are not clear. Nevertheless, knowledge about changes in steroid hormone biodistribution in reaction to treatments could improve our understanding of their physiological functions in these s…	https://doi.org/10.1093/conphys/coz101	This study was partially funded by the Federal Ministry of Education and Research Germany (BMBF) for the project SubμTrack (grant number: 02WPL1443A).	public	Binder et al., 2019	YES	NO	NO	Bivalvia	Anodonta anatina	Unclear	Unlcear	60 (total)	N/A		Assessment A	cortisol	cortisol	Cortisol	Steroid	hepatopancreas	Cortisol extraction was done with ethyl acetate (≥99.5%, AnalaR Normapur ACS, Reag. Ph. Eur. per analysis, VWR, Germany) and a 30% tert-butyl methyl ether (MTBE, ≥99.5%, pur, AppliChem, Germany) and 70% petroleum Germany) mixture (v/v). Due to safety aspects, the formerly ether (40–60 ◦C,≥99.5%, residue analysis grade, AppliChem, used extraction of cortisol by di-ethyl ether was replaced with eth…	In addition, the whole test tube was washed with the mixture, so that cortisol residues could be washed off the test tube. The samples were dried overnight. To the pellet, 200-μL ELISA buffer and 10 μL of the ether mixture were added. The test tube was vortexed for 20 seconds or until the pellet was dissolved. Then, it was dried at room temperature until the ether had completely evaporated and on…	N/A	pg cortisol per gramme tissue	controls (no food intake)	213.82 ± 57.96	YES	Exposure to copper chloride (CuCl2) and sodium chloride (NaCl).	Concentrations decreased and increased in different treatments.	IA	ELISA	NO	NO	Internal Standard	YES	For each ELISA plate a new standard curve, in the range of 0.5 pg cortisol to 125 pg cortisol per well, was performed. Furthermore, a zero standard and a value of non-specific binding (n-value) were assessed and taken into account. For the n-value and the zero standard, the volume of the sample was replaced with 20- μL assay buffer. Furthermore, the n-value contained buffer instead of cortisol-gl…	The different treated groups were tested for variance homo- geneity with Levene’s test and on normal distribution with Shapiro–Wilk test. The tested groups were CuCl2-treated group (Cu2Cl), NaCl-treated group (NaCl), control group with a positive feed intake (CF) and control that had no feed intake (CNF). Since assumptions for a parametric test were not met, the non-parametric Kruskal–Wallis H te…	randomisation was used to expose the animals in the treatments. Additioanally, mussels were weighted (living body weight), their length and height were measured.	At least 10 biological replicates per group combined for analysis, and 9 independent verification experiments: "For the validation of the ELISA, pre-aliquoted cortisol–mussel extract pools without additions were used. Every value was pipetted in triplets, as it was done for every sample during the experiment. Measurement range of the cortisol was located in the range of 1.5 up to 125 pg/well/20 μ…
21	Konstantinos	Binder, A. Ronja D. Pfaffl, Michael W. Hiltwein, Felix JuergenGeis, J. Beggel, Sebastian	2019	Does environmental stress affect cortisol biodistribution in freshwatermussels?	Conservation Physiology	1	10	7	1	As of today, regulation and physiological purpose of steroid hormones in invertebrates such as mussels are not completely understood. Many studies were able to show their presence, but their origin and genesis are not clear. Nevertheless, knowledge about changes in steroid hormone biodistribution in reaction to treatments could improve our understanding of their physiological functions in these s…	https://doi.org/10.1093/conphys/coz101	This study was partially funded by the Federal Ministry of Education and Research Germany (BMBF) for the project SubμTrack (grant number: 02WPL1443A).	public	Binder et al., 2019	YES	NO	NO	Bivalvia	Anodonta anatina	Unclear	Unlcear	60 (total)	N/A	To determine the biodistribution of cortisol in mussels, we extracted cortisol from five different tissues of the freshwa- ter mussel Anodonta anatina (mantle, gills, hepatopancreas, foot muscle and gonads). Afterwards, we quantified cortisol using an ELISA. For this reason, we established a cortisol extraction and ELISA procedure for mussels. In addition to the cortisol measurement protocol in m…	Assessment A	cortisol	cortisol	Cortisol	Steroid	mantle	Cortisol extraction was done with ethyl acetate (≥99.5%, AnalaR Normapur ACS, Reag. Ph. Eur. per analysis, VWR, Germany) and a 30% tert-butyl methyl ether (MTBE, ≥99.5%, pur, AppliChem, Germany) and 70% petroleum Germany) mixture (v/v). Due to safety aspects, the formerly ether (40–60 ◦C,≥99.5%, residue analysis grade, AppliChem, used extraction of cortisol by di-ethyl ether was replaced with eth…	In addition, the whole test tube was washed with the mixture, so that cortisol residues could be washed off the test tube. The samples were dried overnight. To the pellet, 200-μL ELISA buffer and 10 μL of the ether mixture were added. The test tube was vortexed for 20 seconds or until the pellet was dissolved. Then, it was dried at room temperature until the ether had completely evaporated and on…	N/A	pg cortisol per gramme tissue	controls (no food intake)	70.40 ± 22.47	YES	Exposure to copper chloride (CuCl2) and sodium chloride (NaCl).	Concentrations decreased and increased in different treatments.	IA	ELISA	NO	NO	Internal Standard	YES	For each ELISA plate a new standard curve, in the range of 0.5 pg cortisol to 125 pg cortisol per well, was performed. Furthermore, a zero standard and a value of non-specific binding (n-value) were assessed and taken into account. For the n-value and the zero standard, the volume of the sample was replaced with 20- μL assay buffer. Furthermore, the n-value contained buffer instead of cortisol-gl…	The different treated groups were tested for variance homo- geneity with Levene’s test and on normal distribution with Shapiro–Wilk test. The tested groups were CuCl2-treated group (Cu2Cl), NaCl-treated group (NaCl), control group with a positive feed intake (CF) and control that had no feed intake (CNF). Since assumptions for a parametric test were not met, the non-parametric Kruskal–Wallis H te…	randomisation was used to expose the animals in the treatments. Additioanally, mussels were weighted (living body weight), their length and height were measured.	At least 10 biological replicates per group combined for analysis, and 9 independent verification experiments: "For the validation of the ELISA, pre-aliquoted cortisol–mussel extract pools without additions were used. Every value was pipetted in triplets, as it was done for every sample during the experiment. Measurement range of the cortisol was located in the range of 1.5 up to 125 pg/well/20 μ…
22	Konstantinos	Zabrzańska Sandra, Smolarz Katarzyna, Hallmann Anna, Konieczna Lucyna, Baczek Tomasz, Wołowicz Maciej	2015	Sex-related differences in steroid concentrations in the blue mussel (Mytilus edulis trossulus) from the southern Baltic Sea	Comparative Biochemistry and Physiology -Part A : Molecular and Integrative Physiology	14	19	183		This paper reports on sex-related differences in free steroid hormone concentrations including the concentrations of three naturally occurring estrogens (17β-estradiol E2, estrone E1, and estriol E3) and one androgen (testosterone T) in the tissues (gills and gonads) of the blue mussel Mytilus edulis trossulus sampled from the Gulf of Gdańsk (Baltic Sea, Poland). The dissimilarity in steroid conc…	https://doi.org/10.1016/j.cbpa.2014.12.029	This work was supported by a grant from Ministry of Science and Higher Education N N304 07440 and the project ST-40	public	Zabrzańska et al., 2015	YES	NO	NO	Bivalvia	Mytilus edulis trossulus	Adult	Male	200 (total)	N/A		Assessment A	Estriol	E3	Estriol	Steroid	gill	In brief, 1 g of previously frozen tissue sample was homogenisedusing manual pestle, digested with 0.4 mg of subtilisin enzyme for 1 hand cooled in ice (Blasco et al., 2007). During digestion, each samplewas vortexed every 15 min and mixed for 1 min. Enzymatic digestionwas used after mechanical homogenization of the tissues in order to in-crease thefinal efficiency of the extraction process. Afte…	Solid-phase extraction procedure using a Supel™Select SPE HLB (6 mL,200 mg) column was carried out. The samples were transferred into thecartridges previously conditioned with 2 × 5 mL of methanol and equili-brated with 2 × 5 mL of deionized water. Next, the loaded cartridges werewashed with 5 mL of deionized water, 5 mL of acetone/water mixture(1:4, v/v), 5 mL of hexane, and dried for 5 min. The…	0.3 ng/g	ng/g	controls	~1.1 ng/g w.w.	NO	no intervention	N/A	Chemical Analysis	LC-MS	NO	NO	Internal Standard	YES	All validation parameters are described in detail by Hallmann et al. (2016). To quote and according Hallmann's procedure: "The recovery of the method was studied on blank tissue extract spiked with the analytes of interest by LC–ESI–MS. Spiked samples were prepared at three concentrations (10, 100 and 1000 ng mL−1) corresponding to final concentrations of 5, 25 and 50 ng g−1. For the assessment o…	Prior to statistical analysis, the levels of detected hormones werelog-transformed. The non-parametricUMann–Whitney test was usedto verify the significance of intergroup differences in steroid concentra-tions. The significance was set atpb0.05 in all cases. All statistical anal-yses were carried out in STATISTICA 10.0 Software.	The size of snails was measured, and their age was determined. Analyses were also seperated between tissues, and gender (Female vs Male).	18 - 22 biological replicates that were combined for analysis. Some of the researchers involved in this paper repepeated/found similar results in another study (Hallmann et al. (2016). They did identifty the same steroids in mussels collected from the baltic sea. The method used was validated by an external researcher. All validation parameters are described in detail byHallmann et al. (2016)
22	Konstantinos	Zabrzańska Sandra, Smolarz Katarzyna, Hallmann Anna, Konieczna Lucyna, Baczek Tomasz, Wołowicz Maciej	2015	Sex-related differences in steroid concentrations in the blue mussel (Mytilus edulis trossulus) from the southern Baltic Sea	Comparative Biochemistry and Physiology -Part A : Molecular and Integrative Physiology	14	19	183		This paper reports on sex-related differences in free steroid hormone concentrations including the concentrations of three naturally occurring estrogens (17β-estradiol E2, estrone E1, and estriol E3) and one androgen (testosterone T) in the tissues (gills and gonads) of the blue mussel Mytilus edulis trossulus sampled from the Gulf of Gdańsk (Baltic Sea, Poland). The dissimilarity in steroid conc…	https://doi.org/10.1016/j.cbpa.2014.12.029	This work was supported by a grant from Ministry of Science and Higher Education N N304 07440 and the project ST-40	public	Zabrzańska et al., 2015	YES	NO	NO	Bivalvia	Mytilus edulis trossulus	Adult	Female	200 (total)	N/A		Assessment A	Estriol	E3	Estriol	Steroid	gill	In brief, 1 g of previously frozen tissue sample was homogenisedusing manual pestle, digested with 0.4 mg of subtilisin enzyme for 1 hand cooled in ice (Blasco et al., 2007). During digestion, each samplewas vortexed every 15 min and mixed for 1 min. Enzymatic digestionwas used after mechanical homogenization of the tissues in order to in-crease thefinal efficiency of the extraction process. Afte…	Solid-phase extraction procedure using a Supel™Select SPE HLB (6 mL,200 mg) column was carried out. The samples were transferred into thecartridges previously conditioned with 2 × 5 mL of methanol and equili-brated with 2 × 5 mL of deionized water. Next, the loaded cartridges werewashed with 5 mL of deionized water, 5 mL of acetone/water mixture(1:4, v/v), 5 mL of hexane, and dried for 5 min. The…	0.3 ng/g	ng/g	controls	~1 ng/g w.w.	NO	no intervention	N/A	Chemical Analysis	LC-MS	NO	NO	Internal Standard	YES	All validation parameters are described in detail by Hallmann et al. (2016). To quote and according Hallmann's procedure: "The recovery of the method was studied on blank tissue extract spiked with the analytes of interest by LC–ESI–MS. Spiked samples were prepared at three concentrations (10, 100 and 1000 ng mL−1) corresponding to final concentrations of 5, 25 and 50 ng g−1. For the assessment o…	Prior to statistical analysis, the levels of detected hormones werelog-transformed. The non-parametricUMann–Whitney test was usedto verify the significance of intergroup differences in steroid concentra-tions. The significance was set atpb0.05 in all cases. All statistical anal-yses were carried out in STATISTICA 10.0 Software.	The size of snails was measured, and their age was determined. Analyses were also seperated between tissues, and gender (Female vs Male).	18 - 22 biological replicates that were combined for analysis. Some of the researchers involved in this paper repepeated/found similar results in another study (Hallmann et al. (2016). They did identifty the same steroids in mussels collected from the baltic sea. The method used was validated by an external researcher. All validation parameters are described in detail byHallmann et al. (2016)
22	Konstantinos	Zabrzańska Sandra, Smolarz Katarzyna, Hallmann Anna, Konieczna Lucyna, Baczek Tomasz, Wołowicz Maciej	2015	Sex-related differences in steroid concentrations in the blue mussel (Mytilus edulis trossulus) from the southern Baltic Sea	Comparative Biochemistry and Physiology -Part A : Molecular and Integrative Physiology	14	19	183		This paper reports on sex-related differences in free steroid hormone concentrations including the concentrations of three naturally occurring estrogens (17β-estradiol E2, estrone E1, and estriol E3) and one androgen (testosterone T) in the tissues (gills and gonads) of the blue mussel Mytilus edulis trossulus sampled from the Gulf of Gdańsk (Baltic Sea, Poland). The dissimilarity in steroid conc…	https://doi.org/10.1016/j.cbpa.2014.12.029	This work was supported by a grant from Ministry of Science and Higher Education N N304 07440 and the project ST-40	public	Zabrzańska et al., 2015	YES	NO	NO	Bivalvia	Mytilus edulis trossulus	Adult	Female	200 (total)	N/A		Assessment A	Estriol	E3	Estriol	Steroid	ovary	In brief, 1 g of previously frozen tissue sample was homogenisedusing manual pestle, digested with 0.4 mg of subtilisin enzyme for 1 hand cooled in ice (Blasco et al., 2007). During digestion, each samplewas vortexed every 15 min and mixed for 1 min. Enzymatic digestionwas used after mechanical homogenization of the tissues in order to in-crease thefinal efficiency of the extraction process. Afte…	Solid-phase extraction procedure using a Supel™Select SPE HLB (6 mL,200 mg) column was carried out. The samples were transferred into thecartridges previously conditioned with 2 × 5 mL of methanol and equili-brated with 2 × 5 mL of deionized water. Next, the loaded cartridges werewashed with 5 mL of deionized water, 5 mL of acetone/water mixture(1:4, v/v), 5 mL of hexane, and dried for 5 min. The…	0.3 ng/g	ng/g	controls	~1.1 ng/g w.w.	NO	no intervention	N/A	Chemical Analysis	LC-MS	NO	NO	Internal Standard	YES	All validation parameters are described in detail by Hallmann et al. (2016). To quote and according Hallmann's procedure: "The recovery of the method was studied on blank tissue extract spiked with the analytes of interest by LC–ESI–MS. Spiked samples were prepared at three concentrations (10, 100 and 1000 ng mL−1) corresponding to final concentrations of 5, 25 and 50 ng g−1. For the assessment o…	Prior to statistical analysis, the levels of detected hormones werelog-transformed. The non-parametricUMann–Whitney test was usedto verify the significance of intergroup differences in steroid concentra-tions. The significance was set atpb0.05 in all cases. All statistical anal-yses were carried out in STATISTICA 10.0 Software.	The size of snails was measured, and their age was determined. Analyses were also seperated between tissues, and gender (Female vs Male).	18 - 22 biological replicates that were combined for analysis. Some of the researchers involved in this paper repepeated/found similar results in another study (Hallmann et al. (2016). They did identifty the same steroids in mussels collected from the baltic sea. The method used was validated by an external researcher. All validation parameters are described in detail byHallmann et al. (2016)
22	Konstantinos	Zabrzańska Sandra, Smolarz Katarzyna, Hallmann Anna, Konieczna Lucyna, Baczek Tomasz, Wołowicz Maciej	2015	Sex-related differences in steroid concentrations in the blue mussel (Mytilus edulis trossulus) from the southern Baltic Sea	Comparative Biochemistry and Physiology -Part A : Molecular and Integrative Physiology	14	19	183		This paper reports on sex-related differences in free steroid hormone concentrations including the concentrations of three naturally occurring estrogens (17β-estradiol E2, estrone E1, and estriol E3) and one androgen (testosterone T) in the tissues (gills and gonads) of the blue mussel Mytilus edulis trossulus sampled from the Gulf of Gdańsk (Baltic Sea, Poland). The dissimilarity in steroid conc…	https://doi.org/10.1016/j.cbpa.2014.12.029	This work was supported by a grant from Ministry of Science and Higher Education N N304 07440 and the project ST-40	public	Zabrzańska et al., 2015	YES	NO	NO	Bivalvia	Mytilus edulis trossulus	Adult	Male	200 (total)	N/A		Assessment A	Estriol	E3	Estriol	Steroid	testis	In brief, 1 g of previously frozen tissue sample was homogenisedusing manual pestle, digested with 0.4 mg of subtilisin enzyme for 1 hand cooled in ice (Blasco et al., 2007). During digestion, each samplewas vortexed every 15 min and mixed for 1 min. Enzymatic digestionwas used after mechanical homogenization of the tissues in order to in-crease thefinal efficiency of the extraction process. Afte…	Solid-phase extraction procedure using a Supel™Select SPE HLB (6 mL,200 mg) column was carried out. The samples were transferred into thecartridges previously conditioned with 2 × 5 mL of methanol and equili-brated with 2 × 5 mL of deionized water. Next, the loaded cartridges werewashed with 5 mL of deionized water, 5 mL of acetone/water mixture(1:4, v/v), 5 mL of hexane, and dried for 5 min. The…	0.3 ng/g	ng/g	controls	~1 ng/g w.w.	NO	no intervention	N/A	Chemical Analysis	LC-MS	NO	NO	Internal Standard	YES	All validation parameters are described in detail by Hallmann et al. (2016). To quote and according Hallmann's procedure: "The recovery of the method was studied on blank tissue extract spiked with the analytes of interest by LC–ESI–MS. Spiked samples were prepared at three concentrations (10, 100 and 1000 ng mL−1) corresponding to final concentrations of 5, 25 and 50 ng g−1. For the assessment o…	Prior to statistical analysis, the levels of detected hormones werelog-transformed. The non-parametricUMann–Whitney test was usedto verify the significance of intergroup differences in steroid concentra-tions. The significance was set atpb0.05 in all cases. All statistical anal-yses were carried out in STATISTICA 10.0 Software.	The size of snails was measured, and their age was determined. Analyses were also seperated between tissues, and gender (Female vs Male).	18 - 22 biological replicates that were combined for analysis. Some of the researchers involved in this paper repepeated/found similar results in another study (Hallmann et al. (2016). They did identifty the same steroids in mussels collected from the baltic sea. The method used was validated by an external researcher. All validation parameters are described in detail byHallmann et al. (2016)
22	Konstantinos	Zabrzańska Sandra, Smolarz Katarzyna, Hallmann Anna, Konieczna Lucyna, Baczek Tomasz, Wołowicz Maciej	2015	Sex-related differences in steroid concentrations in the blue mussel (Mytilus edulis trossulus) from the southern Baltic Sea	Comparative Biochemistry and Physiology -Part A : Molecular and Integrative Physiology	14	19	183		This paper reports on sex-related differences in free steroid hormone concentrations including the concentrations of three naturally occurring estrogens (17β-estradiol E2, estrone E1, and estriol E3) and one androgen (testosterone T) in the tissues (gills and gonads) of the blue mussel Mytilus edulis trossulus sampled from the Gulf of Gdańsk (Baltic Sea, Poland). The dissimilarity in steroid conc…	https://doi.org/10.1016/j.cbpa.2014.12.029	This work was supported by a grant from Ministry of Science and Higher Education N N304 07440 and the project ST-40	public	Zabrzańska et al., 2015	YES	NO	NO	Bivalvia	Mytilus edulis trossulus	Adult	Male	200 (total)	N/A		Assessment A	Estrone	E1	Estrone	Steroid	gill	In brief, 1 g of previously frozen tissue sample was homogenisedusing manual pestle, digested with 0.4 mg of subtilisin enzyme for 1 hand cooled in ice (Blasco et al., 2007). During digestion, each samplewas vortexed every 15 min and mixed for 1 min. Enzymatic digestionwas used after mechanical homogenization of the tissues in order to in-crease thefinal efficiency of the extraction process. Afte…	Solid-phase extraction procedure using a Supel™Select SPE HLB (6 mL,200 mg) column was carried out. The samples were transferred into thecartridges previously conditioned with 2 × 5 mL of methanol and equili-brated with 2 × 5 mL of deionized water. Next, the loaded cartridges werewashed with 5 mL of deionized water, 5 mL of acetone/water mixture(1:4, v/v), 5 mL of hexane, and dried for 5 min. The…	0.03 ng/g	3 ng/g	controls	1.1 ng/g w.w.	NO	no intervention	N/A	Chemical Analysis	LC-MS	NO	NO	Internal Standard	YES	All validation parameters are described in detail by Hallmann et al. (2016). To quote and according Hallmann's procedure: "The recovery of the method was studied on blank tissue extract spiked with the analytes of interest by LC–ESI–MS. Spiked samples were prepared at three concentrations (10, 100 and 1000 ng mL−1) corresponding to final concentrations of 5, 25 and 50 ng g−1. For the assessment o…	Prior to statistical analysis, the levels of detected hormones werelog-transformed. The non-parametricUMann–Whitney test was usedto verify the significance of intergroup differences in steroid concentra-tions. The significance was set atpb0.05 in all cases. All statistical anal-yses were carried out in STATISTICA 10.0 Software.	The size of snails was measured, and their age was determined. Analyses were also seperated between tissues, and gender (Female vs Male).	18 - 22 biological replicates that were combined for analysis. Some of the researchers involved in this paper repepeated/found similar results in another study (Hallmann et al. (2016). They did identifty the same steroids in mussels collected from the baltic sea. The method used was validated by an external researcher. All validation parameters are described in detail byHallmann et al. (2016)
22	Konstantinos	Zabrzańska Sandra, Smolarz Katarzyna, Hallmann Anna, Konieczna Lucyna, Baczek Tomasz, Wołowicz Maciej	2015	Sex-related differences in steroid concentrations in the blue mussel (Mytilus edulis trossulus) from the southern Baltic Sea	Comparative Biochemistry and Physiology -Part A : Molecular and Integrative Physiology	14	19	183		This paper reports on sex-related differences in free steroid hormone concentrations including the concentrations of three naturally occurring estrogens (17β-estradiol E2, estrone E1, and estriol E3) and one androgen (testosterone T) in the tissues (gills and gonads) of the blue mussel Mytilus edulis trossulus sampled from the Gulf of Gdańsk (Baltic Sea, Poland). The dissimilarity in steroid conc…	https://doi.org/10.1016/j.cbpa.2014.12.029	This work was supported by a grant from Ministry of Science and Higher Education N N304 07440 and the project ST-40	public	Zabrzańska et al., 2015	YES	NO	NO	Bivalvia	Mytilus edulis trossulus	Adult	Female	200 (total)	N/A		Assessment A	Estrone	E1	Estrone	Steroid	gill	In brief, 1 g of previously frozen tissue sample was homogenisedusing manual pestle, digested with 0.4 mg of subtilisin enzyme for 1 hand cooled in ice (Blasco et al., 2007). During digestion, each samplewas vortexed every 15 min and mixed for 1 min. Enzymatic digestionwas used after mechanical homogenization of the tissues in order to in-crease thefinal efficiency of the extraction process. Afte…	Solid-phase extraction procedure using a Supel™Select SPE HLB (6 mL,200 mg) column was carried out. The samples were transferred into thecartridges previously conditioned with 2 × 5 mL of methanol and equili-brated with 2 × 5 mL of deionized water. Next, the loaded cartridges werewashed with 5 mL of deionized water, 5 mL of acetone/water mixture(1:4, v/v), 5 mL of hexane, and dried for 5 min. The…	0.03 ng/g	3 ng/g	controls	~1.2 ng/g w.w.	NO	no intervention	N/A	Chemical Analysis	LC-MS	NO	NO	Internal Standard	YES	All validation parameters are described in detail by Hallmann et al. (2016). To quote and according Hallmann's procedure: "The recovery of the method was studied on blank tissue extract spiked with the analytes of interest by LC–ESI–MS. Spiked samples were prepared at three concentrations (10, 100 and 1000 ng mL−1) corresponding to final concentrations of 5, 25 and 50 ng g−1. For the assessment o…	Prior to statistical analysis, the levels of detected hormones werelog-transformed. The non-parametricUMann–Whitney test was usedto verify the significance of intergroup differences in steroid concentra-tions. The significance was set atpb0.05 in all cases. All statistical anal-yses were carried out in STATISTICA 10.0 Software.	The size of snails was measured, and their age was determined. Analyses were also seperated between tissues, and gender (Female vs Male).	18 - 22 biological replicates that were combined for analysis. Some of the researchers involved in this paper repepeated/found similar results in another study (Hallmann et al. (2016). They did identifty the same steroids in mussels collected from the baltic sea. The method used was validated by an external researcher. All validation parameters are described in detail byHallmann et al. (2016)
22	Konstantinos	Zabrzańska Sandra, Smolarz Katarzyna, Hallmann Anna, Konieczna Lucyna, Baczek Tomasz, Wołowicz Maciej	2015	Sex-related differences in steroid concentrations in the blue mussel (Mytilus edulis trossulus) from the southern Baltic Sea	Comparative Biochemistry and Physiology -Part A : Molecular and Integrative Physiology	14	19	183		This paper reports on sex-related differences in free steroid hormone concentrations including the concentrations of three naturally occurring estrogens (17β-estradiol E2, estrone E1, and estriol E3) and one androgen (testosterone T) in the tissues (gills and gonads) of the blue mussel Mytilus edulis trossulus sampled from the Gulf of Gdańsk (Baltic Sea, Poland). The dissimilarity in steroid conc…	https://doi.org/10.1016/j.cbpa.2014.12.029	This work was supported by a grant from Ministry of Science and Higher Education N N304 07440 and the project ST-40	public	Zabrzańska et al., 2015	YES	NO	NO	Bivalvia	Mytilus edulis trossulus	Adult	Female	200 (total)	N/A		Assessment A	Estrone	E1	Estrone	Steroid	ovary	In brief, 1 g of previously frozen tissue sample was homogenisedusing manual pestle, digested with 0.4 mg of subtilisin enzyme for 1 hand cooled in ice (Blasco et al., 2007). During digestion, each samplewas vortexed every 15 min and mixed for 1 min. Enzymatic digestionwas used after mechanical homogenization of the tissues in order to in-crease thefinal efficiency of the extraction process. Afte…	Solid-phase extraction procedure using a Supel™Select SPE HLB (6 mL,200 mg) column was carried out. The samples were transferred into thecartridges previously conditioned with 2 × 5 mL of methanol and equili-brated with 2 × 5 mL of deionized water. Next, the loaded cartridges werewashed with 5 mL of deionized water, 5 mL of acetone/water mixture(1:4, v/v), 5 mL of hexane, and dried for 5 min. The…	0.03 ng/g	3 ng/g	controls	~1.1 ng/g w.w.	NO	no intervention	N/A	Chemical Analysis	LC-MS	NO	NO	Internal Standard	YES	All validation parameters are described in detail by Hallmann et al. (2016). To quote and according Hallmann's procedure: "The recovery of the method was studied on blank tissue extract spiked with the analytes of interest by LC–ESI–MS. Spiked samples were prepared at three concentrations (10, 100 and 1000 ng mL−1) corresponding to final concentrations of 5, 25 and 50 ng g−1. For the assessment o…	Prior to statistical analysis, the levels of detected hormones werelog-transformed. The non-parametricUMann–Whitney test was usedto verify the significance of intergroup differences in steroid concentra-tions. The significance was set atpb0.05 in all cases. All statistical anal-yses were carried out in STATISTICA 10.0 Software.	The size of snails was measured, and their age was determined. Analyses were also seperated between tissues, and gender (Female vs Male).	18 - 22 biological replicates that were combined for analysis. Some of the researchers involved in this paper repepeated/found similar results in another study (Hallmann et al. (2016). They did identifty the same steroids in mussels collected from the baltic sea. The method used was validated by an external researcher. All validation parameters are described in detail byHallmann et al. (2016)
22	Konstantinos	Zabrzańska Sandra, Smolarz Katarzyna, Hallmann Anna, Konieczna Lucyna, Baczek Tomasz, Wołowicz Maciej	2015	Sex-related differences in steroid concentrations in the blue mussel (Mytilus edulis trossulus) from the southern Baltic Sea	Comparative Biochemistry and Physiology -Part A : Molecular and Integrative Physiology	14	19	183		This paper reports on sex-related differences in free steroid hormone concentrations including the concentrations of three naturally occurring estrogens (17β-estradiol E2, estrone E1, and estriol E3) and one androgen (testosterone T) in the tissues (gills and gonads) of the blue mussel Mytilus edulis trossulus sampled from the Gulf of Gdańsk (Baltic Sea, Poland). The dissimilarity in steroid conc…	https://doi.org/10.1016/j.cbpa.2014.12.029	This work was supported by a grant from Ministry of Science and Higher Education N N304 07440 and the project ST-40	public	Zabrzańska et al., 2015	YES	NO	NO	Bivalvia	Mytilus edulis trossulus	Adult	Male	200 (total)	N/A		Assessment A	Estrone	E1	Estrone	Steroid	testis	In brief, 1 g of previously frozen tissue sample was homogenisedusing manual pestle, digested with 0.4 mg of subtilisin enzyme for 1 hand cooled in ice (Blasco et al., 2007). During digestion, each samplewas vortexed every 15 min and mixed for 1 min. Enzymatic digestionwas used after mechanical homogenization of the tissues in order to in-crease thefinal efficiency of the extraction process. Afte…	Solid-phase extraction procedure using a Supel™Select SPE HLB (6 mL,200 mg) column was carried out. The samples were transferred into thecartridges previously conditioned with 2 × 5 mL of methanol and equili-brated with 2 × 5 mL of deionized water. Next, the loaded cartridges werewashed with 5 mL of deionized water, 5 mL of acetone/water mixture(1:4, v/v), 5 mL of hexane, and dried for 5 min. The…	0.03 ng/g	3 ng/g	controls	~1 ng/g w.w.	NO	no intervention	N/A	Chemical Analysis	LC-MS	NO	NO	Internal Standard	YES	All validation parameters are described in detail by Hallmann et al. (2016). To quote and according Hallmann's procedure: "The recovery of the method was studied on blank tissue extract spiked with the analytes of interest by LC–ESI–MS. Spiked samples were prepared at three concentrations (10, 100 and 1000 ng mL−1) corresponding to final concentrations of 5, 25 and 50 ng g−1. For the assessment o…	Prior to statistical analysis, the levels of detected hormones werelog-transformed. The non-parametricUMann–Whitney test was usedto verify the significance of intergroup differences in steroid concentra-tions. The significance was set atpb0.05 in all cases. All statistical anal-yses were carried out in STATISTICA 10.0 Software.	The size of snails was measured, and their age was determined. Analyses were also seperated between tissues, and gender (Female vs Male).	18 - 22 biological replicates that were combined for analysis. Some of the researchers involved in this paper repepeated/found similar results in another study (Hallmann et al. (2016). They did identifty the same steroids in mussels collected from the baltic sea. The method used was validated by an external researcher. All validation parameters are described in detail byHallmann et al. (2016)
22	Konstantinos	Zabrzańska Sandra, Smolarz Katarzyna, Hallmann Anna, Konieczna Lucyna, Baczek Tomasz, Wołowicz Maciej	2015	Sex-related differences in steroid concentrations in the blue mussel (Mytilus edulis trossulus) from the southern Baltic Sea	Comparative Biochemistry and Physiology -Part A : Molecular and Integrative Physiology	14	19	183		This paper reports on sex-related differences in free steroid hormone concentrations including the concentrations of three naturally occurring estrogens (17β-estradiol E2, estrone E1, and estriol E3) and one androgen (testosterone T) in the tissues (gills and gonads) of the blue mussel Mytilus edulis trossulus sampled from the Gulf of Gdańsk (Baltic Sea, Poland). The dissimilarity in steroid conc…	https://doi.org/10.1016/j.cbpa.2014.12.029	This work was supported by a grant from Ministry of Science and Higher Education N N304 07440 and the project ST-40	public	Zabrzańska et al., 2015	YES	NO	NO	Bivalvia	Mytilus edulis trossulus	Adult	Male	200 (total)	N/A	The main objective of this study was therefore to analyze and quantify sex-related differences in free steroid concentrations in M. edulis trossulusfromtheGulfofGdańsk, Poland. We also aimed to analyze tissue-specificsteroid concentrations as a function of sex-based differences.	Assessment A	17β-oestradiol	E2	17β-estradiol	Steroid	gill	In brief, 1 g of previously frozen tissue sample was homogenisedusing manual pestle, digested with 0.4 mg of subtilisin enzyme for 1 hand cooled in ice (Blasco et al., 2007). During digestion, each samplewas vortexed every 15 min and mixed for 1 min. Enzymatic digestionwas used after mechanical homogenization of the tissues in order to in-crease thefinal efficiency of the extraction process. Afte…	Solid-phase extraction procedure using a Supel™Select SPE HLB (6 mL,200 mg) column was carried out. The samples were transferred into thecartridges previously conditioned with 2 × 5 mL of methanol and equili-brated with 2 × 5 mL of deionized water. Next, the loaded cartridges werewashed with 5 mL of deionized water, 5 mL of acetone/water mixture(1:4, v/v), 5 mL of hexane, and dried for 5 min. The…	0.03 ng/g	3 ng/g	controls	~4.8 ng/g w.w.	NO	no intervention	N/A	Chemical Analysis	LC-MS	NO	NO	Internal Standard	YES	All validation parameters are described in detail by Hallmann et al. (2016). To quote and according Hallmann's procedure: "The recovery of the method was studied on blank tissue extract spiked with the analytes of interest by LC–ESI–MS. Spiked samples were prepared at three concentrations (10, 100 and 1000 ng mL−1) corresponding to final concentrations of 5, 25 and 50 ng g−1. For the assessment o…	Prior to statistical analysis, the levels of detected hormones werelog-transformed. The non-parametricUMann–Whitney test was usedto verify the significance of intergroup differences in steroid concentra-tions. The significance was set atpb0.05 in all cases. All statistical anal-yses were carried out in STATISTICA 10.0 Software.	The size of snails was measured, and their age was determined. Analyses were also seperated between tissues, and gender (Female vs Male).	18 - 22 biological replicates that were combined for analysis. Some of the researchers involved in this paper repepeated/found similar results in another study (Hallmann et al. (2016). They did identifty the same steroids in mussels collected from the baltic sea. The method used was validated by an external researcher. All validation parameters are described in detail byHallmann et al. (2016)
22	Konstantinos	Zabrzańska Sandra, Smolarz Katarzyna, Hallmann Anna, Konieczna Lucyna, Baczek Tomasz, Wołowicz Maciej	2015	Sex-related differences in steroid concentrations in the blue mussel (Mytilus edulis trossulus) from the southern Baltic Sea	Comparative Biochemistry and Physiology -Part A : Molecular and Integrative Physiology	14	19	183		This paper reports on sex-related differences in free steroid hormone concentrations including the concentrations of three naturally occurring estrogens (17β-estradiol E2, estrone E1, and estriol E3) and one androgen (testosterone T) in the tissues (gills and gonads) of the blue mussel Mytilus edulis trossulus sampled from the Gulf of Gdańsk (Baltic Sea, Poland). The dissimilarity in steroid conc…	https://doi.org/10.1016/j.cbpa.2014.12.029	This work was supported by a grant from Ministry of Science and Higher Education N N304 07440 and the project ST-40	public	Zabrzańska et al., 2015	YES	NO	NO	Bivalvia	Mytilus edulis trossulus	Adult	Female	200 (total)	N/A	The main objective of this study was therefore to analyze and quantifysex-related differences in free steroid concentrations inM. edulis trossulusfromtheGulfofGdańsk, Poland. We also aimed to analyze tissue-specificsteroid concentrations as a function of sex-based differences.	Assessment A	17β-oestradiol	E2	17β-estradiol	Steroid	gill	In brief, 1 g of previously frozen tissue sample was homogenisedusing manual pestle, digested with 0.4 mg of subtilisin enzyme for 1 hand cooled in ice (Blasco et al., 2007). During digestion, each samplewas vortexed every 15 min and mixed for 1 min. Enzymatic digestionwas used after mechanical homogenization of the tissues in order to in-crease thefinal efficiency of the extraction process. Afte…	Solid-phase extraction procedure using a Supel™Select SPE HLB (6 mL,200 mg) column was carried out. The samples were transferred into thecartridges previously conditioned with 2 × 5 mL of methanol and equili-brated with 2 × 5 mL of deionized water. Next, the loaded cartridges werewashed with 5 mL of deionized water, 5 mL of acetone/water mixture(1:4, v/v), 5 mL of hexane, and dried for 5 min. The…	0.03 ng/g	3 ng/g	controls	~3.8 ng/g w.w.	NO	no intervention	N/A	Chemical Analysis	LC-MS	NO	NO	Internal Standard	YES	All validation parameters are described in detail by Hallmann et al. (2016). To quote and according Hallmann's procedure: "The recovery of the method was studied on blank tissue extract spiked with the analytes of interest by LC–ESI–MS. Spiked samples were prepared at three concentrations (10, 100 and 1000 ng mL−1) corresponding to final concentrations of 5, 25 and 50 ng g−1. For the assessment o…	Prior to statistical analysis, the levels of detected hormones were log-transformed. The non-parametric U Mann–Whitney test was used to verify the significance of intergroup differences in steroid concentrations. The significance was set at pb 0.05 in all cases. All statistical analyses were carried out in STATISTICA 10.0 Software.	The size of snails was measured, and their age was determined. Analyses were also seperated between tissues, and gender (Female vs Male).	18 - 22 biological replicates that were combined for analysis. Some of the researchers involved in this paper repepeated/found similar results in another study (Hallmann et al. (2016). They did identifty the same steroids in mussels collected from the baltic sea. The method used was validated by an external researcher. All validation parameters are described in detail byHallmann et al. (2016)
22	Konstantinos	Zabrzańska Sandra, Smolarz Katarzyna, Hallmann Anna, Konieczna Lucyna, Baczek Tomasz, Wołowicz Maciej	2015	Sex-related differences in steroid concentrations in the blue mussel (Mytilus edulis trossulus) from the southern Baltic Sea	Comparative Biochemistry and Physiology -Part A : Molecular and Integrative Physiology	14	19	183		This paper reports on sex-related differences in free steroid hormone concentrations including the concentrations of three naturally occurring estrogens (17β-estradiol E2, estrone E1, and estriol E3) and one androgen (testosterone T) in the tissues (gills and gonads) of the blue mussel Mytilus edulis trossulus sampled from the Gulf of Gdańsk (Baltic Sea, Poland). The dissimilarity in steroid conc…	https://doi.org/10.1016/j.cbpa.2014.12.029	This work was supported by a grant from Ministry of Science and Higher Education N N304 07440 and the project ST-40	public	Zabrzańska et al., 2015	YES	NO	NO	Bivalvia	Mytilus edulis trossulus	Adult	Female	200 (total)	N/A		Assessment A	17β-oestradiol	E2	17β-estradiol	Steroid	ovary	In brief, 1 g of previously frozen tissue sample was homogenisedusing manual pestle, digested with 0.4 mg of subtilisin enzyme for 1 hand cooled in ice (Blasco et al., 2007). During digestion, each samplewas vortexed every 15 min and mixed for 1 min. Enzymatic digestionwas used after mechanical homogenization of the tissues in order to in-crease thefinal efficiency of the extraction process. Afte…	Solid-phase extraction procedure using a Supel™Select SPE HLB (6 mL,200 mg) column was carried out. The samples were transferred into thecartridges previously conditioned with 2 × 5 mL of methanol and equili-brated with 2 × 5 mL of deionized water. Next, the loaded cartridges werewashed with 5 mL of deionized water, 5 mL of acetone/water mixture(1:4, v/v), 5 mL of hexane, and dried for 5 min. The…	0.03 ng/g	3 ng/g	controls	3.86 ng/g w.w	NO	no intervention	N/A	Chemical Analysis	LC-MS	NO	NO	Internal Standard	YES	All validation parameters are described in detail by Hallmann et al. (2016). To quote and according Hallmann's procedure: "The recovery of the method was studied on blank tissue extract spiked with the analytes of interest by LC–ESI–MS. Spiked samples were prepared at three concentrations (10, 100 and 1000 ng mL−1) corresponding to final concentrations of 5, 25 and 50 ng g−1. For the assessment o…	Prior to statistical analysis, the levels of detected hormones werelog-transformed. The non-parametricUMann–Whitney test was usedto verify the significance of intergroup differences in steroid concentra-tions. The significance was set atpb0.05 in all cases. All statistical anal-yses were carried out in STATISTICA 10.0 Software.	The size of snails was measured, and their age was determined. Analyses were also seperated between tissues, and gender (Female vs Male).	18 - 22 biological replicates that were combined for analysis. Some of the researchers involved in this paper repepeated/found similar results in another study (Hallmann et al. (2016). They did identifty the same steroids in mussels collected from the baltic sea. The method used was validated by an external researcher. All validation parameters are described in detail byHallmann et al. (2016)
22	Konstantinos	Zabrzańska Sandra, Smolarz Katarzyna, Hallmann Anna, Konieczna Lucyna, Baczek Tomasz, Wołowicz Maciej	2015	Sex-related differences in steroid concentrations in the blue mussel (Mytilus edulis trossulus) from the southern Baltic Sea	Comparative Biochemistry and Physiology -Part A : Molecular and Integrative Physiology	14	19	183		This paper reports on sex-related differences in free steroid hormone concentrations including the concentrations of three naturally occurring estrogens (17β-estradiol E2, estrone E1, and estriol E3) and one androgen (testosterone T) in the tissues (gills and gonads) of the blue mussel Mytilus edulis trossulus sampled from the Gulf of Gdańsk (Baltic Sea, Poland). The dissimilarity in steroid conc…	https://doi.org/10.1016/j.cbpa.2014.12.029	This work was supported by a grant from Ministry of Science and Higher Education N N304 07440 and the project ST-40	public	Zabrzańska et al., 2015	YES	NO	NO	Bivalvia	Mytilus edulis trossulus	Adult	Male	200 (total)	N/A		Assessment A	17β-oestradiol	E2	17β-estradiol	Steroid	testis	In brief, 1 g of previously frozen tissue sample was homogenisedusing manual pestle, digested with 0.4 mg of subtilisin enzyme for 1 hand cooled in ice (Blasco et al., 2007). During digestion, each samplewas vortexed every 15 min and mixed for 1 min. Enzymatic digestionwas used after mechanical homogenization of the tissues in order to in-crease thefinal efficiency of the extraction process. Afte…	Solid-phase extraction procedure using a Supel™Select SPE HLB (6 mL,200 mg) column was carried out. The samples were transferred into thecartridges previously conditioned with 2 × 5 mL of methanol and equili-brated with 2 × 5 mL of deionized water. Next, the loaded cartridges werewashed with 5 mL of deionized water, 5 mL of acetone/water mixture(1:4, v/v), 5 mL of hexane, and dried for 5 min. The…	0.03 ng/g	3 ng/g	controls	4.81 ng/g w.w.	NO	no intervention	N/A	Chemical Analysis	LC-MS	NO	NO	Internal Standard	YES	All validation parameters are described in detail by Hallmann et al. (2016). To quote and according Hallmann's procedure: "The recovery of the method was studied on blank tissue extract spiked with the analytes of interest by LC–ESI–MS. Spiked samples were prepared at three concentrations (10, 100 and 1000 ng mL−1) corresponding to final concentrations of 5, 25 and 50 ng g−1. For the assessment o…	Prior to statistical analysis, the levels of detected hormones werelog-transformed. The non-parametricUMann–Whitney test was usedto verify the significance of intergroup differences in steroid concentra-tions. The significance was set atpb0.05 in all cases. All statistical anal-yses were carried out in STATISTICA 10.0 Software.	The size of snails was measured, and their age was determined. Analyses were also seperated between tissues, and gender (Female vs Male).	18 - 22 biological replicates that were combined for analysis. Some of the researchers involved in this paper repepeated/found similar results in another study (Hallmann et al. (2016). They did identifty the same steroids in mussels collected from the baltic sea. The method used was validated by an external researcher. All validation parameters are described in detail byHallmann et al. (2016)
22	Konstantinos	Zabrzańska Sandra, Smolarz Katarzyna, Hallmann Anna, Konieczna Lucyna, Baczek Tomasz, Wołowicz Maciej	2015	Sex-related differences in steroid concentrations in the blue mussel (Mytilus edulis trossulus) from the southern Baltic Sea	Comparative Biochemistry and Physiology -Part A : Molecular and Integrative Physiology	14	19	183		This paper reports on sex-related differences in free steroid hormone concentrations including the concentrations of three naturally occurring estrogens (17β-estradiol E2, estrone E1, and estriol E3) and one androgen (testosterone T) in the tissues (gills and gonads) of the blue mussel Mytilus edulis trossulus sampled from the Gulf of Gdańsk (Baltic Sea, Poland). The dissimilarity in steroid conc…	https://doi.org/10.1016/j.cbpa.2014.12.029	This work was supported by a grant from Ministry of Science and Higher Education N N304 07440 and the project ST-40	public	Zabrzańska et al., 2015	YES	NO	NO	Bivalvia	Mytilus edulis trossulus	Adult	Male	200 (total)	N/A		Assessment A	Testosterone	T	Testosterone	Steroid	gill	In brief, 1 g of previously frozen tissue sample was homogenisedusing manual pestle, digested with 0.4 mg of subtilisin enzyme for 1 hand cooled in ice (Blasco et al., 2007). During digestion, each samplewas vortexed every 15 min and mixed for 1 min. Enzymatic digestionwas used after mechanical homogenization of the tissues in order to in-crease thefinal efficiency of the extraction process. Afte…	Solid-phase extraction procedure using a Supel™Select SPE HLB (6 mL,200 mg) column was carried out. The samples were transferred into thecartridges previously conditioned with 2 × 5 mL of methanol and equili-brated with 2 × 5 mL of deionized water. Next, the loaded cartridges werewashed with 5 mL of deionized water, 5 mL of acetone/water mixture(1:4, v/v), 5 mL of hexane, and dried for 5 min. The…	0.02 ng/g	2 ng/g	controls	~8.4 ng/g w.w.	NO	no intervention	N/A	Chemical Analysis	LC-MS	NO	NO	Internal Standard	YES	All validation parameters are described in detail by Hallmann et al. (2016). To quote and according Hallmann's procedure: "The recovery of the method was studied on blank tissue extract spiked with the analytes of interest by LC–ESI–MS. Spiked samples were prepared at three concentrations (10, 100 and 1000 ng mL−1) corresponding to final concentrations of 5, 25 and 50 ng g−1. For the assessment o…	Prior to statistical analysis, the levels of detected hormones werelog-transformed. The non-parametricUMann–Whitney test was usedto verify the significance of intergroup differences in steroid concentra-tions. The significance was set atpb0.05 in all cases. All statistical anal-yses were carried out in STATISTICA 10.0 Software.	The size of snails was measured, and their age was determined. Analyses were also seperated between tissues, and gender (Female vs Male).	18 - 22 biological replicates that were combined for analysis. Some of the researchers involved in this paper repepeated/found similar results in another study (Hallmann et al. (2016). They did identifty the same steroids in mussels collected from the baltic sea. The method used was validated by an external researcher. All validation parameters are described in detail byHallmann et al. (2016)
22	Konstantinos	Zabrzańska Sandra, Smolarz Katarzyna, Hallmann Anna, Konieczna Lucyna, Baczek Tomasz, Wołowicz Maciej	2015	Sex-related differences in steroid concentrations in the blue mussel (Mytilus edulis trossulus) from the southern Baltic Sea	Comparative Biochemistry and Physiology -Part A : Molecular and Integrative Physiology	14	19	183		This paper reports on sex-related differences in free steroid hormone concentrations including the concentrations of three naturally occurring estrogens (17β-estradiol E2, estrone E1, and estriol E3) and one androgen (testosterone T) in the tissues (gills and gonads) of the blue mussel Mytilus edulis trossulus sampled from the Gulf of Gdańsk (Baltic Sea, Poland). The dissimilarity in steroid conc…	https://doi.org/10.1016/j.cbpa.2014.12.029	This work was supported by a grant from Ministry of Science and Higher Education N N304 07440 and the project ST-40	public	Zabrzańska et al., 2015	YES	NO	NO	Bivalvia	Mytilus edulis trossulus	Adult	Female	200 (total)	N/A		Assessment A	Testosterone	T	Testosterone	Steroid	gill	In brief, 1 g of previously frozen tissue sample was homogenisedusing manual pestle, digested with 0.4 mg of subtilisin enzyme for 1 hand cooled in ice (Blasco et al., 2007). During digestion, each samplewas vortexed every 15 min and mixed for 1 min. Enzymatic digestionwas used after mechanical homogenization of the tissues in order to in-crease thefinal efficiency of the extraction process. Afte…	Solid-phase extraction procedure using a Supel™Select SPE HLB (6 mL,200 mg) column was carried out. The samples were transferred into thecartridges previously conditioned with 2 × 5 mL of methanol and equili-brated with 2 × 5 mL of deionized water. Next, the loaded cartridges werewashed with 5 mL of deionized water, 5 mL of acetone/water mixture(1:4, v/v), 5 mL of hexane, and dried for 5 min. The…	0.02 ng/g	2 ng/g	controls	~6.9 ng/g w.w.	NO	no intervention	N/A	Chemical Analysis	LC-MS	NO	NO	Internal Standard	YES	All validation parameters are described in detail by Hallmann et al. (2016). To quote and according Hallmann's procedure: "The recovery of the method was studied on blank tissue extract spiked with the analytes of interest by LC–ESI–MS. Spiked samples were prepared at three concentrations (10, 100 and 1000 ng mL−1) corresponding to final concentrations of 5, 25 and 50 ng g−1. For the assessment o…	Prior to statistical analysis, the levels of detected hormones werelog-transformed. The non-parametricUMann–Whitney test was usedto verify the significance of intergroup differences in steroid concentra-tions. The significance was set atpb0.05 in all cases. All statistical anal-yses were carried out in STATISTICA 10.0 Software.	The size of snails was measured, and their age was determined. Analyses were also seperated between tissues, and gender (Female vs Male).	18 - 22 biological replicates that were combined for analysis. Some of the researchers involved in this paper repepeated/found similar results in another study (Hallmann et al. (2016). They did identifty the same steroids in mussels collected from the baltic sea. The method used was validated by an external researcher. All validation parameters are described in detail byHallmann et al. (2016)
22	Konstantinos	Zabrzańska Sandra, Smolarz Katarzyna, Hallmann Anna, Konieczna Lucyna, Baczek Tomasz, Wołowicz Maciej	2015	Sex-related differences in steroid concentrations in the blue mussel (Mytilus edulis trossulus) from the southern Baltic Sea	Comparative Biochemistry and Physiology -Part A : Molecular and Integrative Physiology	14	19	183		This paper reports on sex-related differences in free steroid hormone concentrations including the concentrations of three naturally occurring estrogens (17β-estradiol E2, estrone E1, and estriol E3) and one androgen (testosterone T) in the tissues (gills and gonads) of the blue mussel Mytilus edulis trossulus sampled from the Gulf of Gdańsk (Baltic Sea, Poland). The dissimilarity in steroid conc…	https://doi.org/10.1016/j.cbpa.2014.12.029	This work was supported by a grant from Ministry of Science and Higher Education N N304 07440 and the project ST-40	public	Zabrzańska et al., 2015	YES	NO	NO	Bivalvia	Mytilus edulis trossulus	Adult	Female	200 (total)	N/A		Assessment A	Testosterone	T	Testosterone	Steroid	ovary	In brief, 1 g of previously frozen tissue sample was homogenisedusing manual pestle, digested with 0.4 mg of subtilisin enzyme for 1 hand cooled in ice (Blasco et al., 2007). During digestion, each samplewas vortexed every 15 min and mixed for 1 min. Enzymatic digestionwas used after mechanical homogenization of the tissues in order to in-crease thefinal efficiency of the extraction process. Afte…	Solid-phase extraction procedure using a Supel™Select SPE HLB (6 mL,200 mg) column was carried out. The samples were transferred into thecartridges previously conditioned with 2 × 5 mL of methanol and equili-brated with 2 × 5 mL of deionized water. Next, the loaded cartridges werewashed with 5 mL of deionized water, 5 mL of acetone/water mixture(1:4, v/v), 5 mL of hexane, and dried for 5 min. The…	0.02 ng/g	2 ng/g	controls	4.61 ng/g w.w.	NO	no intervention	N/A	Chemical Analysis	LC-MS	NO	NO	Internal Standard	YES	All validation parameters are described in detail by Hallmann et al. (2016). To quote and according Hallmann's procedure: "The recovery of the method was studied on blank tissue extract spiked with the analytes of interest by LC–ESI–MS. Spiked samples were prepared at three concentrations (10, 100 and 1000 ng mL−1) corresponding to final concentrations of 5, 25 and 50 ng g−1. For the assessment o…	Prior to statistical analysis, the levels of detected hormones werelog-transformed. The non-parametricUMann–Whitney test was usedto verify the significance of intergroup differences in steroid concentra-tions. The significance was set atpb0.05 in all cases. All statistical anal-yses were carried out in STATISTICA 10.0 Software.	The size of snails was measured, and their age was determined. Analyses were also seperated between tissues, and gender (Female vs Male).	18 - 22 biological replicates that were combined for analysis. Some of the researchers involved in this paper repepeated/found similar results in another study (Hallmann et al. (2016). They did identifty the same steroids in mussels collected from the baltic sea. The method used was validated by an external researcher. All validation parameters are described in detail byHallmann et al. (2016)
22	Konstantinos	Zabrzańska Sandra, Smolarz Katarzyna, Hallmann Anna, Konieczna Lucyna, Baczek Tomasz, Wołowicz Maciej	2015	Sex-related differences in steroid concentrations in the blue mussel (Mytilus edulis trossulus) from the southern Baltic Sea	Comparative Biochemistry and Physiology -Part A : Molecular and Integrative Physiology	14	19	183		This paper reports on sex-related differences in free steroid hormone concentrations including the concentrations of three naturally occurring estrogens (17β-estradiol E2, estrone E1, and estriol E3) and one androgen (testosterone T) in the tissues (gills and gonads) of the blue mussel Mytilus edulis trossulus sampled from the Gulf of Gdańsk (Baltic Sea, Poland). The dissimilarity in steroid conc…	https://doi.org/10.1016/j.cbpa.2014.12.029	This work was supported by a grant from Ministry of Science and Higher Education N N304 07440 and the project ST-40	public	Zabrzańska et al., 2015	YES	NO	NO	Bivalvia	Mytilus edulis trossulus	Adult	Male	200 (total)	N/A		Assessment A	Testosterone	T	Testosterone	Steroid	testis	In brief, 1 g of previously frozen tissue sample was homogenisedusing manual pestle, digested with 0.4 mg of subtilisin enzyme for 1 hand cooled in ice (Blasco et al., 2007). During digestion, each samplewas vortexed every 15 min and mixed for 1 min. Enzymatic digestionwas used after mechanical homogenization of the tissues in order to in-crease thefinal efficiency of the extraction process. Afte…	Solid-phase extraction procedure using a Supel™Select SPE HLB (6 mL,200 mg) column was carried out. The samples were transferred into thecartridges previously conditioned with 2 × 5 mL of methanol and equili-brated with 2 × 5 mL of deionized water. Next, the loaded cartridges werewashed with 5 mL of deionized water, 5 mL of acetone/water mixture(1:4, v/v), 5 mL of hexane, and dried for 5 min. The…	0.02 ng/g	2 ng/g	controls	0.70 ng/g w.w.	NO	no intervention	N/A	Chemical Analysis	LC-MS	NO	NO	Internal Standard	YES	All validation parameters are described in detail by Hallmann et al. (2016). To quote and according Hallmann's procedure: "The recovery of the method was studied on blank tissue extract spiked with the analytes of interest by LC–ESI–MS. Spiked samples were prepared at three concentrations (10, 100 and 1000 ng mL−1) corresponding to final concentrations of 5, 25 and 50 ng g−1. For the assessment o…	Prior to statistical analysis, the levels of detected hormones werelog-transformed. The non-parametricUMann–Whitney test was usedto verify the significance of intergroup differences in steroid concentra-tions. The significance was set atpb0.05 in all cases. All statistical anal-yses were carried out in STATISTICA 10.0 Software.	The size of snails was measured, and their age was determined. Analyses were also seperated between tissues, and gender (Female vs Male).	18 - 22 biological replicates that were combined for analysis. Some of the researchers involved in this paper repepeated/found similar results in another study (Hallmann et al. (2016). They did identifty the same steroids in mussels collected from the baltic sea. The method used was validated by an external researcher. All validation parameters are described in detail byHallmann et al. (2016)
23	Konstantinos	Abd El-Atti Mahmoud S., El-Sayed Ashraf S.A., Said Radwa M.	2020	Usage of pharmaceutical contraceptive drug for controlling Eobania vermiculata snails by baits technique	Heliyon	e05630		6	12	The present study focused on evaluating the effects of oral administration of three different concentrations of Yasmin® combined contraceptive pills (estrogen and progesterone) on reproductive hormones levels, histology of the ovotestis and rate of oviposition of E. vermiculata for two months using baits technique. The levels of anti-müllerian hormone (AMH), Follicle stimulating hormone (FSH), Lu…	https://doi.org/10.1016/j.heliyon.2020.e05630	This research did not receive any specific grant from funding agencies in the public, commercial, or not-for-profit sectors.	private/other	Abd El-Atti et al., 2020	YES	NO	NO	Gastropoda	Eobania vermiculata	Adult	Unlcear	40 (total)	N/A		Assessment B	Follicle stimulating hormone	FSH	Follicle stimulating hormone	Protein hormone	whole body (no gonads)	Soft tissues of control and treated with different doses of contracep-tive drug for 8 weeks were dissected out and homogenized in Phosphate-buffered saline. The homogenates were centrifuged at 8000 rpm at 5_x000E_Cand the supernatants were stored at - 80 C.	N/A	N/A	mIU/mL	controls	1.4 ± 0.21	YES	Exposure to Yasmin® (egyptian contraceptive drug containing ethinyl estradiol and progesterone).	Concentrations decreased significantly in some treatments	IA	ELISA	NO	NO	No/Not specified	NO	N/A	All data were performed using the Statistical Package for the SocialSciences software (version 20, IBM SPSS, Armonk, NY, USA). Two-wayANOVA was applied to examine the effect of different concentration ofcontraceptive drug and exposure time on the total egg count. Compari-sons of the effects of different drug concentrations on hormonal levelswere performed using one-way analysis of variance (ANOVA…	Snail length, width and weight were measured. Were not seperated by gender (althought might be hermaphrodite). No individual tissues were used.	10 biological replicates that were combined for analysis.
23	Konstantinos	Abd El-Atti Mahmoud S., El-Sayed Ashraf S.A., Said Radwa M.	2020	Usage of pharmaceutical contraceptive drug for controlling Eobania vermiculata snails by baits technique	Heliyon	e05630		6	12	The present study focused on evaluating the effects of oral administration of three different concentrations of Yasmin® combined contraceptive pills (estrogen and progesterone) on reproductive hormones levels, histology of the ovotestis and rate of oviposition of E. vermiculata for two months using baits technique. The levels of anti-müllerian hormone (AMH), Follicle stimulating hormone (FSH), Lu…	https://doi.org/10.1016/j.heliyon.2020.e05630	This research did not receive any specific grant from funding agencies in the public, commercial, or not-for-profit sectors.	private/other	Abd El-Atti et al., 2020	YES	NO	NO	Gastropoda	Eobania vermiculata	Adult	Unlcear	40 (total)	N/A		Assessment B	Prolactin	PRL	Prolactin	Protein hormone	whole body	Soft tissues of control and treated with different doses of contracep-tive drug for 8 weeks were dissected out and homogenized in Phosphate-buffered saline. The homogenates were centrifuged at 8000 rpm at 5_x000E_Cand the supernatants were stored at - 80 C.	N/A	N/A	ng/ml	controls	1.69 ± 0.31	YES	Exposure to Yasmin® (egyptian contraceptive drug containing ethinyl estradiol and progesterone).	Concentrations increased significantly in some treatments	IA	ELISA	NO	NO	No/Not specified	NO	N/A	All data were performed using the Statistical Package for the SocialSciences software (version 20, IBM SPSS, Armonk, NY, USA). Two-wayANOVA was applied to examine the effect of different concentration ofcontraceptive drug and exposure time on the total egg count. Compari-sons of the effects of different drug concentrations on hormonal levelswere performed using one-way analysis of variance (ANOVA…	Snail length, width and weight were measured. Were not seperated by gender (althought might be hermaphrodite). No individual tissues were used.	10 biological replicates that were combined for analysis.
23	Konstantinos	Abd El-Atti Mahmoud S., El-Sayed Ashraf S.A., Said Radwa M.	2020	Usage of pharmaceutical contraceptive drug for controlling Eobania vermiculata snails by baits technique	Heliyon	e05630		6	12	The present study focused on evaluating the effects of oral administration of three different concentrations of Yasmin® combined contraceptive pills (estrogen and progesterone) on reproductive hormones levels, histology of the ovotestis and rate of oviposition of E. vermiculata for two months using baits technique. The levels of anti-müllerian hormone (AMH), Follicle stimulating hormone (FSH), Lu…	https://doi.org/10.1016/j.heliyon.2020.e05630	This research did not receive any specific grant from funding agencies in the public, commercial, or not-for-profit sectors.	private/other	Abd El-Atti et al., 2020	YES	NO	NO	Gastropoda	Eobania vermiculata	Adult	Unlcear	40 (total)	N/A		Assessment B	Testosterone	T	Testosterone	Steroid	whole body	Soft tissues of control and treated with different doses of contracep-tive drug for 8 weeks were dissected out and homogenized in Phosphate-buffered saline. The homogenates were centrifuged at 8000 rpm at 5_x000E_Cand the supernatants were stored at - 80 C.	N/A	N/A	ng/ml	controls	8.50 ± 0.00	YES	Exposure to Yasmin® (egyptian contraceptive drug containing ethinyl estradiol and progesterone).	Concentrations decreased significantly in some treatments	IA	ELISA	NO	NO	No/Not specified	NO	N/A	All data were performed using the Statistical Package for the SocialSciences software (version 20, IBM SPSS, Armonk, NY, USA). Two-wayANOVA was applied to examine the effect of different concentration ofcontraceptive drug and exposure time on the total egg count. Compari-sons of the effects of different drug concentrations on hormonal levelswere performed using one-way analysis of variance (ANOVA…	Snail length, width and weight were measured. Were not seperated by gender (althought might be hermaphrodite). No individual tissues were used.	10 biological replicates that were combined for analysis.
23	Konstantinos	Abd El-Atti Mahmoud S., El-Sayed Ashraf S.A., Said Radwa M.	2020	Usage of pharmaceutical contraceptive drug for controlling Eobania vermiculata snails by baits technique	Heliyon	e05630		6	12	The present study focused on evaluating the effects of oral administration of three different concentrations of Yasmin® combined contraceptive pills (estrogen and progesterone) on reproductive hormones levels, histology of the ovotestis and rate of oviposition of E. vermiculata for two months using baits technique. The levels of anti-müllerian hormone (AMH), Follicle stimulating hormone (FSH), Lu…	https://doi.org/10.1016/j.heliyon.2020.e05630	This research did not receive any specific grant from funding agencies in the public, commercial, or not-for-profit sectors.	private/other	Abd El-Atti et al., 2020	YES	NO	NO	Gastropoda	Eobania vermiculata	Adult	Unlcear	40 (total)	N/A	Our goal was to determine the effect of Yasmin®(Estrogen andProgesteron) contraceptive drug on the reproductive hormones, histological structure of the hermaphrodite gland and rate of egg productionof E. vermiculata under laboratory conditions using bait technique. Thisresearch aimed also to apply an environmentally safe method for decreasing fertilities of these harmful agricultural pests and co…	Assessment B	Anti-müllerianhormone	AMH	Anti-müllerianhormone	Protein hormone	whole body	Soft tissues of control and treated with different doses of contracep-tive drug for 8 weeks were dissected out and homogenized in Phosphate-buffered saline. The homogenates were centrifuged at 8000 rpm at 5_x000E_Cand the supernatants were stored at - 80 C.	N/A	N/A	ng/ml	controls	3.7 ± 0.41	YES	Exposure to Yasmin® (egyptian contraceptive drug containing ethinyl estradiol and progesterone).	Concentrations decreased significantly in some treatments	IA	ELISA	NO	NO	No/Not specified	NO	N/A	All data were performed using the Statistical Package for the SocialSciences software (version 20, IBM SPSS, Armonk, NY, USA). Two-wayANOVA was applied to examine the effect of different concentration ofcontraceptive drug and exposure time on the total egg count. Compari-sons of the effects of different drug concentrations on hormonal levelswere performed using one-way analysis of variance (ANOVA…	Snail length, width and weight were measured. Were not seperated by gender (althought might be hermaphrodite). No individual tissues were used.	10 biological replicates that were combined for analysis.
23	Konstantinos	Abd El-Atti Mahmoud S., El-Sayed Ashraf S.A., Said Radwa M.	2020	Usage of pharmaceutical contraceptive drug for controlling Eobania vermiculata snails by baits technique	Heliyon	e05630		6	12	The present study focused on evaluating the effects of oral administration of three different concentrations of Yasmin® combined contraceptive pills (estrogen and progesterone) on reproductive hormones levels, histology of the ovotestis and rate of oviposition of E. vermiculata for two months using baits technique. The levels of anti-müllerian hormone (AMH), Follicle stimulating hormone (FSH), Lu…	https://doi.org/10.1016/j.heliyon.2020.e05630	This research did not receive any specific grant from funding agencies in the public, commercial, or not-for-profit sectors.	private/other	Abd El-Atti et al., 2020	YES	NO	NO	Gastropoda	Eobania vermiculata	Adult	Unlcear	40 (total)	N/A		Assessment B	Estradiol	E2	17β-estradiol	Steroid	whole body	Soft tissues of control and treated with different doses of contracep-tive drug for 8 weeks were dissected out and homogenized in Phosphate-buffered saline. The homogenates were centrifuged at 8000 rpm at 5_x000E_Cand the supernatants were stored at - 80 C.	N/A	N/A	Pg/ml	controls	1905.5 ± 12.2	YES	Exposure to Yasmin® (egyptian contraceptive drug containing ethinyl estradiol and progesterone).	Concentrations decreased significantly in some treatments	IA	ELISA	NO	NO	No/Not specified	NO	N/A	All data were performed using the Statistical Package for the SocialSciences software (version 20, IBM SPSS, Armonk, NY, USA). Two-wayANOVA was applied to examine the effect of different concentration ofcontraceptive drug and exposure time on the total egg count. Compari-sons of the effects of different drug concentrations on hormonal levelswere performed using one-way analysis of variance (ANOVA…	Snail length, width and weight were measured. Were not seperated by gender (althought might be hermaphrodite). No individual tissues were used.	10 biological replicates that were combined for analysis.
23	Konstantinos	Abd El-Atti Mahmoud S., El-Sayed Ashraf S.A., Said Radwa M.	2020	Usage of pharmaceutical contraceptive drug for controlling Eobania vermiculata snails by baits technique	Heliyon	e05630		6	12	The present study focused on evaluating the effects of oral administration of three different concentrations of Yasmin® combined contraceptive pills (estrogen and progesterone) on reproductive hormones levels, histology of the ovotestis and rate of oviposition of E. vermiculata for two months using baits technique. The levels of anti-müllerian hormone (AMH), Follicle stimulating hormone (FSH), Lu…	https://doi.org/10.1016/j.heliyon.2020.e05630	This research did not receive any specific grant from funding agencies in the public, commercial, or not-for-profit sectors.	private/other	Abd El-Atti et al., 2020	YES	NO	NO	Gastropoda	Eobania vermiculata	Adult	Unlcear	40 (total)	N/A		Assessment B	Luteinizing hormone	LH	Luteinizing hormone	Protein hormone	whole body	Soft tissues of control and treated with different doses of contracep-tive drug for 8 weeks were dissected out and homogenized in Phosphate-buffered saline. The homogenates were centrifuged at 8000 rpm at 5_x000E_Cand the supernatants were stored at - 80 C.	N/A	N/A	mIU/mL	controls	1.51 ± 0.29	YES	Exposure to Yasmin® (egyptian contraceptive drug containing ethinyl estradiol and progesterone).	Concentrations decreased significantly in some treatments	IA	ELISA	NO	NO	No/Not specified	NO	N/A	All data were performed using the Statistical Package for the SocialSciences software (version 20, IBM SPSS, Armonk, NY, USA). Two-wayANOVA was applied to examine the effect of different concentration ofcontraceptive drug and exposure time on the total egg count. Compari-sons of the effects of different drug concentrations on hormonal levelswere performed using one-way analysis of variance (ANOVA…	Snail length, width and weight were measured. Were not seperated by gender (althought might be hermaphrodite). No individual tissues were used.	10 biological replicates that were combined for analysis.
23	Konstantinos	Abd El-Atti Mahmoud S., El-Sayed Ashraf S.A., Said Radwa M.	2020	Usage of pharmaceutical contraceptive drug for controlling Eobania vermiculata snails by baits technique	Heliyon	e05630		6	12	The present study focused on evaluating the effects of oral administration of three different concentrations of Yasmin® combined contraceptive pills (estrogen and progesterone) on reproductive hormones levels, histology of the ovotestis and rate of oviposition of E. vermiculata for two months using baits technique. The levels of anti-müllerian hormone (AMH), Follicle stimulating hormone (FSH), Lu…	https://doi.org/10.1016/j.heliyon.2020.e05630	This research did not receive any specific grant from funding agencies in the public, commercial, or not-for-profit sectors.	private/other	Abd El-Atti et al., 2020	YES	NO	NO	Gastropoda	Eobania vermiculata	Adult	Unlcear	40 (total)	N/A		Assessment B	Progesterone	PGR	Progesterone	Steroid	whole body	Soft tissues of control and treated with different doses of contracep-tive drug for 8 weeks were dissected out and homogenized in Phosphate-buffered saline. The homogenates were centrifuged at 8000 rpm at 5_x000E_Cand the supernatants were stored at - 80 C.	N/A	N/A	mU/ml	controls	0.15 ± 0.01	YES	Exposure to Yasmin® (egyptian contraceptive drug containing ethinyl estradiol and progesterone).	Concentrations decreased significantly in some treatments	IA	ELISA	NO	NO	No/Not specified	NO	N/A	All data were performed using the Statistical Package for the SocialSciences software (version 20, IBM SPSS, Armonk, NY, USA). Two-wayANOVA was applied to examine the effect of different concentration ofcontraceptive drug and exposure time on the total egg count. Compari-sons of the effects of different drug concentrations on hormonal levelswere performed using one-way analysis of variance (ANOVA…	Snail length, width and weight were measured. Were not seperated by gender (althought might be hermaphrodite). No individual tissues were used.	10 biological replicates that were combined for analysis.
23	Konstantinos	Abd El-Atti Mahmoud S., El-Sayed Ashraf S.A., Said Radwa M.	2020	Usage of pharmaceutical contraceptive drug for controlling Eobania vermiculata snails by baits technique	Heliyon	e05630		6	12	The present study focused on evaluating the effects of oral administration of three different concentrations of Yasmin® combined contraceptive pills (estrogen and progesterone) on reproductive hormones levels, histology of the ovotestis and rate of oviposition of E. vermiculata for two months using baits technique. The levels of anti-müllerian hormone (AMH), Follicle stimulating hormone (FSH), Lu…	https://doi.org/10.1016/j.heliyon.2020.e05630	This research did not receive any specific grant from funding agencies in the public, commercial, or not-for-profit sectors.	private/other	Abd El-Atti et al., 2020	YES	NO	NO	Gastropoda	Eobania vermiculata	Adult	Unlcear	40 (total)	N/A		Assessment B	Thyroid-stimulating hormone	TSH	Thyroid-stimulating hormone	Protein hormone	whole body	Soft tissues of control and treated with different doses of contracep-tive drug for 8 weeks were dissected out and homogenized in Phosphate-buffered saline. The homogenates were centrifuged at 8000 rpm at 5_x000E_Cand the supernatants were stored at - 80 C.	N/A	N/A	ng/dl	controls	2.50 ± 0.04	YES	Exposure to Yasmin® (egyptian contraceptive drug containing ethinyl estradiol and progesterone).	Concentrations decreased significantly in some treatments	IA	ELISA	NO	NO	No/Not specified	NO	N/A	All data were performed using the Statistical Package for the SocialSciences software (version 20, IBM SPSS, Armonk, NY, USA). Two-wayANOVA was applied to examine the effect of different concentration ofcontraceptive drug and exposure time on the total egg count. Compari-sons of the effects of different drug concentrations on hormonal levelswere performed using one-way analysis of variance (ANOVA…	Snail length, width and weight were measured. Were not seperated by gender (althought might be hermaphrodite). No individual tissues were used.	10 biological replicates that were combined for analysis.
24	Konstantinos	Hallmann, Anna Smolarz, Katarzyna Konieczna, Lucyna Zabrzańska, Sandra Belka, Mariusz Baczek, Tomasz	2016	LC-MS measurment of free steroids in mussels (Mytilus trossulus) from the southern Baltic Sea	Journal of Pharmaceutical and Biomedical Analysis	311	315	117	N/A	The aim of this study was to identify and quantify natural steroid hormones (17β-estradiol E2, estriol E3, estrone E1, testosterone T) and xenoestrogen (17α-ethinylestradiol EE2) in gills and gonads of Mytilus trossulus from the Gulf of Gdańsk, Poland, using the LC-MS technique based on the enzymatic digestion of tissues, SPE extraction, and subsequent LC-MS analysis of the eluates.As a result, s…	https://doi.org/10.1016/j.jpba.2015.09.013	This work was supported by a grant from the Ministry of Sci- ence and Higher EducationN N304 07440 and the project ST-40	public	Hallmann et al., 2016	YES	NO	NO	Bivalvia	Mytilus trossulus	Adult	Unlcear	300 (total)	N/A	The purpose of this work was to validate a screening method employing SPE and LC–MS (single quadrupole mass spectrometry) technique in positive ionization mode [10] for the analysis of steroids in marine invertebrates. The aim of this study was to identify and quantify levels of natural sex hormones (testosterone, 17␤-estradiol, estrone and estriol) and xenoestro- gen (17␣-ethinylestradiol) in gi…	Assessment A	17β-oestradiol	E2	17β-estradiol	Steroid	gill	Enzymatic digestion using subtilisin was used in order to sup- port tissue homogenization via protein cleavage [11]. Each 1-g tissue sample was digested with 0.4 mg of subtilisin enzyme for one hour. Next, methanol was added, the sample was mixed for and methanolic supernatant was collected. After adding hexane, one minute, the mixture centrifuged at 2800 × g for ten minutes the mixture was vorte…	The cartridge was washed with water, acetone/water mixture (20:80, v/v) and hexane. The analytes were eluted with methanol. Upon evapora- tion under a stream of nitrogen, the dry residue of the eluate was dissolved in methanol/water mixture (65:35, v/v), 5 ?L of what was injected into the HPLC–MS system.	0.03	ng/g wet weight	range of concentrations from 3 polluted sites (relatively non polluted, vicinity of the sewage treatment plant outlet)	~0.5 - 9 ng/g wet weight	NO	no intervention	N/A	Chemical Analysis	LC-MS	NO	NO	Internal Standard	YES	Calibration curves were constructed at the range from 0.02 to 300 ng g−1 by spiking of blank samples with standards and plot- ting the peak area ratio to the internal standard versus the steroid concentration. The calibration curve equation was calculated by least-squares linear regression model with details provided in Table 2. The linearity of the method was set per analyte by the correlation c…	The hormone levels were log-transformed prior to statistical analyses. The significance of intergroup differences was veri- fied with the non-parametric tests (Kruskal Wallis ANOVA and Wilcoxon’s Matched-Pairs (P < 0.05). All statistical analyses were conducted using STATISTICA 10.0 software.	The size was measured, their age was determined, analyses were performed in sperated tissues (not entire body mass)	All measurements were taken in triplicate, and the results were presented as mean values ±S.E.M of ten subsamples (n = 10). The method was validated by the authors with evidence provided.
24	Konstantinos	Hallmann, Anna Smolarz, Katarzyna Konieczna, Lucyna Zabrzańska, Sandra Belka, Mariusz Baczek, Tomasz	2016	LC-MS measurment of free steroids in mussels (Mytilus trossulus) from the southern Baltic Sea	Journal of Pharmaceutical and Biomedical Analysis	311	315	117	N/A	The aim of this study was to identify and quantify natural steroid hormones (17β-estradiol E2, estriol E3, estrone E1, testosterone T) and xenoestrogen (17α-ethinylestradiol EE2) in gills and gonads of Mytilus trossulus from the Gulf of Gdańsk, Poland, using the LC-MS technique based on the enzymatic digestion of tissues, SPE extraction, and subsequent LC-MS analysis of the eluates.As a result, s…	https://doi.org/10.1016/j.jpba.2015.09.013	This work was supported by a grant from the Ministry of Sci- ence and Higher EducationN N304 07440 and the project ST-40	public	Hallmann et al., 2016	YES	NO	NO	Bivalvia	Mytilus trossulus	Adult	Unlcear	300 (total)	N/A		Assessment A	17β-oestradiol	E2	17β-estradiol	Steroid	gonads	Enzymatic digestion using subtilisin was used in order to sup- port tissue homogenization via protein cleavage [11]. Each 1-g tissue sample was digested with 0.4 mg of subtilisin enzyme for one hour. Next, methanol was added, the sample was mixed for and methanolic supernatant was collected. After adding hexane, one minute, the mixture centrifuged at 2800 × g for ten minutes the mixture was vorte…	The cartridge was washed with water, acetone/water mixture (20:80, v/v) and hexane. The analytes were eluted with methanol. Upon evapora- tion under a stream of nitrogen, the dry residue of the eluate was dissolved in methanol/water mixture (65:35, v/v), 5 ?L of what was injected into the HPLC–MS system.	0.03	ng/g wet weight	range of concentrations from 3 polluted sites (relatively non polluted, vicinity of the sewage treatment plant outlet)	~0.5 - 7 ng/g wet weight	NO	no intervention	N/A	Chemical Analysis	LC-MS	NO	NO	Internal Standard	YES	Calibration curves were constructed at the range from 0.02 to 300 ng g−1 by spiking of blank samples with standards and plot- ting the peak area ratio to the internal standard versus the steroid concentration. The calibration curve equation was calculated by least-squares linear regression model with details provided in Table 2. The linearity of the method was set per analyte by the correlation c…	The hormone levels were log-transformed prior to statistical analyses. The significance of intergroup differences was veri- fied with the non-parametric tests (Kruskal Wallis ANOVA and Wilcoxon’s Matched-Pairs (P < 0.05). All statistical analyses were conducted using STATISTICA 10.0 software.	The size was measured, their age was determined, analyses were performed in sperated tissues (not entire body mass)	All measurements were taken in triplicate, and the results were presented as mean values ±S.E.M of ten subsamples (n = 10). The method was validated by the authors with evidence provided.
24	Konstantinos	Hallmann, Anna Smolarz, Katarzyna Konieczna, Lucyna Zabrzańska, Sandra Belka, Mariusz Baczek, Tomasz	2016	LC-MS measurment of free steroids in mussels (Mytilus trossulus) from the southern Baltic Sea	Journal of Pharmaceutical and Biomedical Analysis	311	315	117	N/A	The aim of this study was to identify and quantify natural steroid hormones (17β-estradiol E2, estriol E3, estrone E1, testosterone T) and xenoestrogen (17α-ethinylestradiol EE2) in gills and gonads of Mytilus trossulus from the Gulf of Gdańsk, Poland, using the LC-MS technique based on the enzymatic digestion of tissues, SPE extraction, and subsequent LC-MS analysis of the eluates.As a result, s…	https://doi.org/10.1016/j.jpba.2015.09.013	This work was supported by a grant from the Ministry of Sci- ence and Higher EducationN N304 07440 and the project ST-40	public	Hallmann et al., 2016	YES	NO	NO	Bivalvia	Mytilus trossulus	Adult	Unlcear	300 (total)	N/A		Assessment A	Estriol	E3	Estriol	Steroid	gill	Enzymatic digestion using subtilisin was used in order to sup- port tissue homogenization via protein cleavage [11]. Each 1-g tissue sample was digested with 0.4 mg of subtilisin enzyme for one hour. Next, methanol was added, the sample was mixed for and methanolic supernatant was collected. After adding hexane, one minute, the mixture centrifuged at 2800 × g for ten minutes the mixture was vorte…	The cartridge was washed with water, acetone/water mixture (20:80, v/v) and hexane. The analytes were eluted with methanol. Upon evapora- tion under a stream of nitrogen, the dry residue of the eluate was dissolved in methanol/water mixture (65:35, v/v), 5 ?L of what was injected into the HPLC–MS system.	0.3	ng/g wet weight	range of concentrations from 3 polluted sites (relatively non polluted, vicinity of the sewage treatment plant outlet)	~0.6 - 2 ng/g wet weight	NO	no intervention	N/A	Chemical Analysis	LC-MS	NO	NO	Internal Standard	YES	Calibration curves were constructed at the range from 0.02 to 300 ng g−1 by spiking of blank samples with standards and plot- ting the peak area ratio to the internal standard versus the steroid concentration. The calibration curve equation was calculated by least-squares linear regression model with details provided in Table 2. The linearity of the method was set per analyte by the correlation c…	The hormone levels were log-transformed prior to statistical analyses. The significance of intergroup differences was veri- fied with the non-parametric tests (Kruskal Wallis ANOVA and Wilcoxon’s Matched-Pairs (P < 0.05). All statistical analyses were conducted using STATISTICA 10.0 software.	The size was measured, their age was determined, analyses were performed in sperated tissues (not entire body mass)	All measurements were taken in triplicate, and the results were presented as mean values ±S.E.M of ten subsamples (n = 10). The method was validated by the authors with evidence provided.
24	Konstantinos	Hallmann, Anna Smolarz, Katarzyna Konieczna, Lucyna Zabrzańska, Sandra Belka, Mariusz Baczek, Tomasz	2016	LC-MS measurment of free steroids in mussels (Mytilus trossulus) from the southern Baltic Sea	Journal of Pharmaceutical and Biomedical Analysis	311	315	117	N/A	The aim of this study was to identify and quantify natural steroid hormones (17β-estradiol E2, estriol E3, estrone E1, testosterone T) and xenoestrogen (17α-ethinylestradiol EE2) in gills and gonads of Mytilus trossulus from the Gulf of Gdańsk, Poland, using the LC-MS technique based on the enzymatic digestion of tissues, SPE extraction, and subsequent LC-MS analysis of the eluates.As a result, s…	https://doi.org/10.1016/j.jpba.2015.09.013	This work was supported by a grant from the Ministry of Sci- ence and Higher EducationN N304 07440 and the project ST-40	public	Hallmann et al., 2016	YES	NO	NO	Bivalvia	Mytilus trossulus	Adult	Unlcear	300 (total)	N/A		Assessment A	Estriol	E3	Estriol	Steroid	gonads	Enzymatic digestion using subtilisin was used in order to sup- port tissue homogenization via protein cleavage [11]. Each 1-g tissue sample was digested with 0.4 mg of subtilisin enzyme for one hour. Next, methanol was added, the sample was mixed for and methanolic supernatant was collected. After adding hexane, one minute, the mixture centrifuged at 2800 × g for ten minutes the mixture was vorte…	The cartridge was washed with water, acetone/water mixture (20:80, v/v) and hexane. The analytes were eluted with methanol. Upon evapora- tion under a stream of nitrogen, the dry residue of the eluate was dissolved in methanol/water mixture (65:35, v/v), 5 ?L of what was injected into the HPLC–MS system.	0.3	ng/g wet weight	range of concentrations from 3 polluted sites (relatively non polluted, vicinity of the sewage treatment plant outlet)	~ 0.5 - 1.75 ng/g wet weight	NO	no intervention	N/A	Chemical Analysis	LC-MS	NO	NO	Internal Standard	YES	Calibration curves were constructed at the range from 0.02 to 300 ng g−1 by spiking of blank samples with standards and plot- ting the peak area ratio to the internal standard versus the steroid concentration. The calibration curve equation was calculated by least-squares linear regression model with details provided in Table 2. The linearity of the method was set per analyte by the correlation c…	The hormone levels were log-transformed prior to statistical analyses. The significance of intergroup differences was veri- fied with the non-parametric tests (Kruskal Wallis ANOVA and Wilcoxon’s Matched-Pairs (P < 0.05). All statistical analyses were conducted using STATISTICA 10.0 software.	The size was measured, their age was determined, analyses were performed in sperated tissues (not entire body mass)	All measurements were taken in triplicate, and the results were presented as mean values ±S.E.M of ten subsamples (n = 10). The method was validated by the authors with evidence provided.
24	Konstantinos	Hallmann, Anna Smolarz, Katarzyna Konieczna, Lucyna Zabrzańska, Sandra Belka, Mariusz Baczek, Tomasz	2016	LC-MS measurment of free steroids in mussels (Mytilus trossulus) from the southern Baltic Sea	Journal of Pharmaceutical and Biomedical Analysis	311	315	117	N/A	The aim of this study was to identify and quantify natural steroid hormones (17β-estradiol E2, estriol E3, estrone E1, testosterone T) and xenoestrogen (17α-ethinylestradiol EE2) in gills and gonads of Mytilus trossulus from the Gulf of Gdańsk, Poland, using the LC-MS technique based on the enzymatic digestion of tissues, SPE extraction, and subsequent LC-MS analysis of the eluates.As a result, s…	https://doi.org/10.1016/j.jpba.2015.09.013	This work was supported by a grant from the Ministry of Sci- ence and Higher EducationN N304 07440 and the project ST-40	public	Hallmann et al., 2016	YES	NO	NO	Bivalvia	Mytilus trossulus	Adult	Unlcear	300 (total)	N/A		Assessment A	Estrone	E1	Estrone	Steroid	gill	Enzymatic digestion using subtilisin was used in order to sup- port tissue homogenization via protein cleavage [11]. Each 1-g tissue sample was digested with 0.4 mg of subtilisin enzyme for one hour. Next, methanol was added, the sample was mixed for and methanolic supernatant was collected. After adding hexane, one minute, the mixture centrifuged at 2800 × g for ten minutes the mixture was vorte…	The cartridge was washed with water, acetone/water mixture (20:80, v/v) and hexane. The analytes were eluted with methanol. Upon evapora- tion under a stream of nitrogen, the dry residue of the eluate was dissolved in methanol/water mixture (65:35, v/v), 5 ?L of what was injected into the HPLC–MS system.	0.03	ng/g wet weight	range of concentrations from 3 polluted sites (relatively non polluted, vicinity of the sewage treatment plant outlet)	~0.5 - 3.5 ng/g wet weight	NO	no intervention	N/A	Chemical Analysis	LC-MS	NO	NO	Internal Standard	YES	Calibration curves were constructed at the range from 0.02 to 300 ng g−1 by spiking of blank samples with standards and plot- ting the peak area ratio to the internal standard versus the steroid concentration. The calibration curve equation was calculated by least-squares linear regression model with details provided in Table 2. The linearity of the method was set per analyte by the correlation c…	The hormone levels were log-transformed prior to statistical analyses. The significance of intergroup differences was veri- fied with the non-parametric tests (Kruskal Wallis ANOVA and Wilcoxon’s Matched-Pairs (P < 0.05). All statistical analyses were conducted using STATISTICA 10.0 software.	The size was measured, their age was determined, analyses were performed in sperated tissues (not entire body mass)	All measurements were taken in triplicate, and the results were presented as mean values ±S.E.M of ten subsamples (n = 10). The method was validated by the authors with evidence provided.
24	Konstantinos	Hallmann, Anna Smolarz, Katarzyna Konieczna, Lucyna Zabrzańska, Sandra Belka, Mariusz Baczek, Tomasz	2016	LC-MS measurment of free steroids in mussels (Mytilus trossulus) from the southern Baltic Sea	Journal of Pharmaceutical and Biomedical Analysis	311	315	117	N/A	The aim of this study was to identify and quantify natural steroid hormones (17β-estradiol E2, estriol E3, estrone E1, testosterone T) and xenoestrogen (17α-ethinylestradiol EE2) in gills and gonads of Mytilus trossulus from the Gulf of Gdańsk, Poland, using the LC-MS technique based on the enzymatic digestion of tissues, SPE extraction, and subsequent LC-MS analysis of the eluates.As a result, s…	https://doi.org/10.1016/j.jpba.2015.09.013	This work was supported by a grant from the Ministry of Sci- ence and Higher EducationN N304 07440 and the project ST-40	public	Hallmann et al., 2016	YES	NO	NO	Bivalvia	Mytilus trossulus	Adult	Unlcear	300 (total)	N/A		Assessment A	Estrone	E1	Estrone	Steroid	gonads	Enzymatic digestion using subtilisin was used in order to sup- port tissue homogenization via protein cleavage [11]. Each 1-g tissue sample was digested with 0.4 mg of subtilisin enzyme for one hour. Next, methanol was added, the sample was mixed for and methanolic supernatant was collected. After adding hexane, one minute, the mixture centrifuged at 2800 × g for ten minutes the mixture was vorte…	The cartridge was washed with water, acetone/water mixture (20:80, v/v) and hexane. The analytes were eluted with methanol. Upon evapora- tion under a stream of nitrogen, the dry residue of the eluate was dissolved in methanol/water mixture (65:35, v/v), 5 ?L of what was injected into the HPLC–MS system.	0.03	ng/g wet weight	range of concentrations from 3 polluted sites (relatively non polluted, vicinity of the sewage treatment plant outlet)	~0.2 - 3.5 ng/g wet weight	NO	no intervention	N/A	Chemical Analysis	LC-MS	NO	NO	Internal Standard	YES	Calibration curves were constructed at the range from 0.02 to 300 ng g−1 by spiking of blank samples with standards and plot- ting the peak area ratio to the internal standard versus the steroid concentration. The calibration curve equation was calculated by least-squares linear regression model with details provided in Table 2. The linearity of the method was set per analyte by the correlation c…	The hormone levels were log-transformed prior to statistical analyses. The significance of intergroup differences was veri- fied with the non-parametric tests (Kruskal Wallis ANOVA and Wilcoxon’s Matched-Pairs (P < 0.05). All statistical analyses were conducted using STATISTICA 10.0 software.	The size was measured, their age was determined, analyses were performed in sperated tissues (not entire body mass)	All measurements were taken in triplicate, and the results were presented as mean values ±S.E.M of ten subsamples (n = 10). The method was validated by the authors with evidence provided.
24	Konstantinos	Hallmann, Anna Smolarz, Katarzyna Konieczna, Lucyna Zabrzańska, Sandra Belka, Mariusz Baczek, Tomasz	2016	LC-MS measurment of free steroids in mussels (Mytilus trossulus) from the southern Baltic Sea	Journal of Pharmaceutical and Biomedical Analysis	311	315	117	N/A	The aim of this study was to identify and quantify natural steroid hormones (17β-estradiol E2, estriol E3, estrone E1, testosterone T) and xenoestrogen (17α-ethinylestradiol EE2) in gills and gonads of Mytilus trossulus from the Gulf of Gdańsk, Poland, using the LC-MS technique based on the enzymatic digestion of tissues, SPE extraction, and subsequent LC-MS analysis of the eluates.As a result, s…	https://doi.org/10.1016/j.jpba.2015.09.013	This work was supported by a grant from the Ministry of Sci- ence and Higher EducationN N304 07440 and the project ST-40	public	Hallmann et al., 2016	YES	NO	NO	Bivalvia	Mytilus trossulus	Adult	Unlcear	300 (total)	N/A		Assessment A	Testosterone	T	Testosterone	Steroid	gill	Enzymatic digestion using subtilisin was used in order to sup- port tissue homogenization via protein cleavage [11]. Each 1-g tissue sample was digested with 0.4 mg of subtilisin enzyme for one hour. Next, methanol was added, the sample was mixed for and methanolic supernatant was collected. After adding hexane, one minute, the mixture centrifuged at 2800 × g for ten minutes the mixture was vorte…	The cartridge was washed with water, acetone/water mixture (20:80, v/v) and hexane. The analytes were eluted with methanol. Upon evapora- tion under a stream of nitrogen, the dry residue of the eluate was dissolved in methanol/water mixture (65:35, v/v), 5 ?L of what was injected into the HPLC–MS system.	0.02	ng/g wet weight	range of concentrations from 3 polluted sites (relatively non polluted, vicinity of the sewage treatment plant outlet)	~ 3 - 13.6 ng/g wet weight	NO	no intervention	N/A	Chemical Analysis	LC-MS	NO	NO	Internal Standard	YES	Calibration curves were constructed at the range from 0.02 to 300 ng g−1 by spiking of blank samples with standards and plot- ting the peak area ratio to the internal standard versus the steroid concentration. The calibration curve equation was calculated by least-squares linear regression model with details provided in Table 2. The linearity of the method was set per analyte by the correlation c…	The hormone levels were log-transformed prior to statistical analyses. The significance of intergroup differences was veri- fied with the non-parametric tests (Kruskal Wallis ANOVA and Wilcoxon’s Matched-Pairs (P < 0.05). All statistical analyses were conducted using STATISTICA 10.0 software.	The size was measured, their age was determined, analyses were performed in sperated tissues (not entire body mass)	All measurements were taken in triplicate, and the results were presented as mean values ±S.E.M of ten subsamples (n = 10). The method was validated by the authors with evidence provided.
24	Konstantinos	Hallmann, Anna Smolarz, Katarzyna Konieczna, Lucyna Zabrzańska, Sandra Belka, Mariusz Baczek, Tomasz	2016	LC-MS measurment of free steroids in mussels (Mytilus trossulus) from the southern Baltic Sea	Journal of Pharmaceutical and Biomedical Analysis	311	315	117	N/A	The aim of this study was to identify and quantify natural steroid hormones (17β-estradiol E2, estriol E3, estrone E1, testosterone T) and xenoestrogen (17α-ethinylestradiol EE2) in gills and gonads of Mytilus trossulus from the Gulf of Gdańsk, Poland, using the LC-MS technique based on the enzymatic digestion of tissues, SPE extraction, and subsequent LC-MS analysis of the eluates.As a result, s…	https://doi.org/10.1016/j.jpba.2015.09.013	This work was supported by a grant from the Ministry of Sci- ence and Higher EducationN N304 07440 and the project ST-40	public	Hallmann et al., 2016	YES	NO	NO	Bivalvia	Mytilus trossulus	Adult	Unlcear	300 (total)	N/A		Assessment A	Testosterone	T	Testosterone	Steroid	gonads	Enzymatic digestion using subtilisin was used in order to sup- port tissue homogenization via protein cleavage [11]. Each 1-g tissue sample was digested with 0.4 mg of subtilisin enzyme for one hour. Next, methanol was added, the sample was mixed for and methanolic supernatant was collected. After adding hexane, one minute, the mixture centrifuged at 2800 × g for ten minutes the mixture was vorte…	The cartridge was washed with water, acetone/water mixture (20:80, v/v) and hexane. The analytes were eluted with methanol. Upon evapora- tion under a stream of nitrogen, the dry residue of the eluate was dissolved in methanol/water mixture (65:35, v/v), 5 ?L of what was injected into the HPLC–MS system.	0.02	ng/g wet weight	range of concentrations from 3 polluted sites (relatively non polluted, vicinity of the sewage treatment plant outlet)	~ 2 - 13.5 ng/g wet weight	NO	no intervention	N/A	Chemical Analysis	LC-MS	NO	NO	Internal Standard	YES	Calibration curves were constructed at the range from 0.02 to 300 ng g−1 by spiking of blank samples with standards and plot- ting the peak area ratio to the internal standard versus the steroid concentration. The calibration curve equation was calculated by least-squares linear regression model with details provided in Table 2. The linearity of the method was set per analyte by the correlation c…	The hormone levels were log-transformed prior to statistical analyses. The significance of intergroup differences was veri- fied with the non-parametric tests (Kruskal Wallis ANOVA and Wilcoxon’s Matched-Pairs (P < 0.05). All statistical analyses were conducted using STATISTICA 10.0 software.	The size was measured, their age was determined, analyses were performed in sperated tissues (not entire body mass)	All measurements were taken in triplicate, and the results were presented as mean values ±S.E.M of ten subsamples (n = 10). The method was validated by the authors with evidence provided.
25	Konstantinos	Smolarz, Katarzyna Zabrzańska, Sandra Konieczna, Lucyna Hallmann, Anna	2018	Changes in steroid profiles of the blue mussel Mytilus trossulus as a function of season, stage of gametogenesis, sex, tissue and mussel bed depth	General and Comparative Endocrinology	231	239	259		This paper describes changes in the content of free steroid hormones e.g. testosterone (T), estradiol-17β (E2), estrone (E1) and estriol (E3) of Mytilus trossulus from the southern Baltic Sea as a function of season, stage of gametogenesis, sex, tissue (gonadal and somatic) and depth. The highest levels of T, E2, E1 and E3 were found in mussels sampled in spring and summer while the lowest levels…	https://doi.org/10.1016/j.ygcen.2017.12.006	This work was supported by a grant from the Ministry of Science and Higher Education N N304 07440	public	Smolarz et al., 2018	YES	NO	NO	Bivalvia	Mytilus trossulus	Adult	Male	800 (total)	N/A		Assessment A	17β-oestradiol	E2	17β-estradiol	Steroid	gill	Identification and quantification of free steroids used in our study is described in detail by Hallmann et al., 2016. "Enzymatic digestion using subtilisin was used in order to sup- port tissue homogenization via protein cleavage [11]. Each 1-g tissue sample was digested with 0.4 mg of subtilisin enzyme for one hour. Next, methanol was added, the sample was mixed for and methanolic supernatant wa…	Identification and quantification of free steroids used in our study is described in detail by Hallmann et al., 2016. "The cartridge was washed with water, acetone/water mixture (20:80, v/v) and hexane. The analytes were eluted with methanol. Upon evapora- tion under a stream of nitrogen, the dry residue of the eluate was dissolved in methanol/water mixture (65:35, v/v), 5 ?L of what was injected…	0.03	ng/g wet weight	Range of concentrations between 4 different seasons (July 2012, Novermber 2012, February 2013, May 2013) collected from the Gulf of Gdansk (sample site).	~2 - 4.1 ng/g wet weight	NO	no intervention	N/A	Chemical Analysis	LC-MS	NO	NO	Internal Standard	YES	Method valida- tion included selectivity, calibration curve, linearity, precision and accuracy, recovery, freeze thaw analysis, limit of quantification, and limit of detection. All validation parameters are described in detail by Hallmann et al. (2016). "Calibration curves were constructed at the range from 0.02 to 300 ng g−1 by spiking of blank samples with standards and plot- ting the peak area…	The occurrence of statistically significant differences in GI parameter was tested using a non-parametric Kruskal-Wallis ANOVA (seasonality) and Wilcoxon test (sex-based differences). The occurrence of monotonic relationship between GI, tempera- ture and steroids content was tested using non-parametric Spear- man’s rank correlation coefficient test. Seasonal changes in steroids’ concentration in …	The size of molluscs used was measured (25mm - 30 mm) and their age was determined . The mussels were also categorised between males and females. Analyses were performed in seperated tissues (e.g. gonads, gills) and not in the entire body mass (less reliable).	All measurements were taken in triplicate, and the results were presented as mean values ±S.E.M of ten subsamples (n = 10). The method was validated by the authors with evidence provided.
25	Konstantinos	Smolarz, Katarzyna Zabrzańska, Sandra Konieczna, Lucyna Hallmann, Anna	2018	Changes in steroid profiles of the blue mussel Mytilus trossulus as a function of season, stage of gametogenesis, sex, tissue and mussel bed depth	General and Comparative Endocrinology	231	239	259		This paper describes changes in the content of free steroid hormones e.g. testosterone (T), estradiol-17β (E2), estrone (E1) and estriol (E3) of Mytilus trossulus from the southern Baltic Sea as a function of season, stage of gametogenesis, sex, tissue (gonadal and somatic) and depth. The highest levels of T, E2, E1 and E3 were found in mussels sampled in spring and summer while the lowest levels…	https://doi.org/10.1016/j.ygcen.2017.12.006	This work was supported by a grant from the Ministry of Science and Higher Education N N304 07440	public	Smolarz et al., 2018	YES	NO	NO	Bivalvia	Mytilus trossulus	Adult	Female	800	800		Assessment A	17β-oestradiol	E2	17β-estradiol	Steroid	gill	Identification and quantification of free steroids used in our study is described in detail by Hallmann et al., 2016. "Enzymatic digestion using subtilisin was used in order to sup- port tissue homogenization via protein cleavage [11]. Each 1-g tissue sample was digested with 0.4 mg of subtilisin enzyme for one hour. Next, methanol was added, the sample was mixed for and methanolic supernatant wa…	Identification and quantification of free steroids used in our study is described in detail by Hallmann et al., 2016. "The cartridge was washed with water, acetone/water mixture (20:80, v/v) and hexane. The analytes were eluted with methanol. Upon evapora- tion under a stream of nitrogen, the dry residue of the eluate was dissolved in methanol/water mixture (65:35, v/v), 5 ?L of what was injected…	0.03	ng/g wet weight	Range of concentrations between 4 different seasons (July 2012, Novermber 2012, February 2013, May 2013) collected from the Gulf of Gdansk (sample site).	~2.5 - 5 ng/g wet weight	NO	no intervention	N/A	Chemical Analysis	LC-MS	NO	NO	Internal Standard	YES	Method valida- tion included selectivity, calibration curve, linearity, precision and accuracy, recovery, freeze thaw analysis, limit of quantification, and limit of detection. All validation parameters are described in detail by Hallmann et al. (2016). "Calibration curves were constructed at the range from 0.02 to 300 ng g−1 by spiking of blank samples with standards and plot- ting the peak area…	The occurrence of statistically significant differences in GI parameter was tested using a non-parametric Kruskal-Wallis ANOVA (seasonality) and Wilcoxon test (sex-based differences). The occurrence of monotonic relationship between GI, tempera- ture and steroids content was tested using non-parametric Spear- man’s rank correlation coefficient test. Seasonal changes in steroids’ concentration in …	The size of molluscs used was measured (25mm - 30 mm) and their age was determined . The mussels were also categorised between males and females. Analyses were performed in seperated tissues (e.g. gonads, gills) and not in the entire body mass (less reliable).	All measurements were taken in triplicate, and the results were presented as mean values ±S.E.M of ten subsamples (n = 10). The method was validated by the authors with evidence provided.
25	Konstantinos	Smolarz, Katarzyna Zabrzańska, Sandra Konieczna, Lucyna Hallmann, Anna	2018	Changes in steroid profiles of the blue mussel Mytilus trossulus as a function of season, stage of gametogenesis, sex, tissue and mussel bed depth	General and Comparative Endocrinology	231	239	259		This paper describes changes in the content of free steroid hormones e.g. testosterone (T), estradiol-17β (E2), estrone (E1) and estriol (E3) of Mytilus trossulus from the southern Baltic Sea as a function of season, stage of gametogenesis, sex, tissue (gonadal and somatic) and depth. The highest levels of T, E2, E1 and E3 were found in mussels sampled in spring and summer while the lowest levels…	https://doi.org/10.1016/j.ygcen.2017.12.006	This work was supported by a grant from the Ministry of Science and Higher Education N N304 07440	public	Smolarz et al., 2018	YES	NO	NO	Bivalvia	Mytilus trossulus	Adult	Male	800 (total)	N/A		Assessment A	17β-oestradiol	E2	17β-estradiol	Steroid	gonads	Identification and quantification of free steroids used in our study is described in detail by Hallmann et al., 2016. "Enzymatic digestion using subtilisin was used in order to sup- port tissue homogenization via protein cleavage [11]. Each 1-g tissue sample was digested with 0.4 mg of subtilisin enzyme for one hour. Next, methanol was added, the sample was mixed for and methanolic supernatant wa…	Identification and quantification of free steroids used in our study is described in detail by Hallmann et al., 2016. "The cartridge was washed with water, acetone/water mixture (20:80, v/v) and hexane. The analytes were eluted with methanol. Upon evapora- tion under a stream of nitrogen, the dry residue of the eluate was dissolved in methanol/water mixture (65:35, v/v), 5 ?L of what was injected…	0.03	ng/g wet weight	Range of concentrations between 4 different seasons (July 2012, Novermber 2012, February 2013, May 2013) collected from the Gulf of Gdansk (sample site).	~1.8 - 4 ng/g wet weight	NO	no intervention	N/A	Chemical Analysis	LC-MS	NO	NO	Internal Standard	YES	Method valida- tion included selectivity, calibration curve, linearity, precision and accuracy, recovery, freeze thaw analysis, limit of quantification, and limit of detection. All validation parameters are described in detail by Hallmann et al. (2016). "Calibration curves were constructed at the range from 0.02 to 300 ng g−1 by spiking of blank samples with standards and plot- ting the peak area…	The occurrence of statistically significant differences in GI parameter was tested using a non-parametric Kruskal-Wallis ANOVA (seasonality) and Wilcoxon test (sex-based differences). The occurrence of monotonic relationship between GI, tempera- ture and steroids content was tested using non-parametric Spear- man’s rank correlation coefficient test. Seasonal changes in steroids’ concentration in …	The size of molluscs used was measured (25mm - 30 mm) and their age was determined . The mussels were also categorised between males and females. Analyses were performed in seperated tissues (e.g. gonads, gills) and not in the entire body mass (less reliable).	All measurements were taken in triplicate, and the results were presented as mean values ±S.E.M of ten subsamples (n = 10). The method was validated by the authors with evidence provided.
25	Konstantinos	Smolarz, Katarzyna Zabrzańska, Sandra Konieczna, Lucyna Hallmann, Anna	2018	Changes in steroid profiles of the blue mussel Mytilus trossulus as a function of season, stage of gametogenesis, sex, tissue and mussel bed depth	General and Comparative Endocrinology	231	239	259		This paper describes changes in the content of free steroid hormones e.g. testosterone (T), estradiol-17β (E2), estrone (E1) and estriol (E3) of Mytilus trossulus from the southern Baltic Sea as a function of season, stage of gametogenesis, sex, tissue (gonadal and somatic) and depth. The highest levels of T, E2, E1 and E3 were found in mussels sampled in spring and summer while the lowest levels…	https://doi.org/10.1016/j.ygcen.2017.12.006	This work was supported by a grant from the Ministry of Science and Higher Education N N304 07440	public	Smolarz et al., 2018	YES	NO	NO	Bivalvia	Mytilus trossulus	Adult	Female	800	800		Assessment A	17β-oestradiol	E2	17β-estradiol	Steroid	gonads	Identification and quantification of free steroids used in our study is described in detail by Hallmann et al., 2016. "Enzymatic digestion using subtilisin was used in order to sup- port tissue homogenization via protein cleavage [11]. Each 1-g tissue sample was digested with 0.4 mg of subtilisin enzyme for one hour. Next, methanol was added, the sample was mixed for and methanolic supernatant wa…	Identification and quantification of free steroids used in our study is described in detail by Hallmann et al., 2016. "The cartridge was washed with water, acetone/water mixture (20:80, v/v) and hexane. The analytes were eluted with methanol. Upon evapora- tion under a stream of nitrogen, the dry residue of the eluate was dissolved in methanol/water mixture (65:35, v/v), 5 ?L of what was injected…	0.03	ng/g wet weight	Range of concentrations between 4 different seasons (July 2012, Novermber 2012, February 2013, May 2013) collected from the Gulf of Gdansk (sample site).	~ 2.5 - 4 ng/g wet weight	NO	no intervention	N/A	Chemical Analysis	LC-MS	NO	NO	Internal Standard	YES	Method valida- tion included selectivity, calibration curve, linearity, precision and accuracy, recovery, freeze thaw analysis, limit of quantification, and limit of detection. All validation parameters are described in detail by Hallmann et al. (2016). "Calibration curves were constructed at the range from 0.02 to 300 ng g−1 by spiking of blank samples with standards and plot- ting the peak area…	The occurrence of statistically significant differences in GI parameter was tested using a non-parametric Kruskal-Wallis ANOVA (seasonality) and Wilcoxon test (sex-based differences). The occurrence of monotonic relationship between GI, tempera- ture and steroids content was tested using non-parametric Spear- man’s rank correlation coefficient test. Seasonal changes in steroids’ concentration in …	The size of molluscs used was measured (25mm - 30 mm) and their age was determined . The mussels were also categorised between males and females. Analyses were performed in seperated tissues (e.g. gonads, gills) and not in the entire body mass (less reliable).	All measurements were taken in triplicate, and the results were presented as mean values ±S.E.M of ten subsamples (n = 10). The method was validated by the authors with evidence provided.
25	Konstantinos	Smolarz, Katarzyna Zabrzańska, Sandra Konieczna, Lucyna Hallmann, Anna	2018	Changes in steroid profiles of the blue mussel Mytilus trossulus as a function of season, stage of gametogenesis, sex, tissue and mussel bed depth	General and Comparative Endocrinology	231	239	259		This paper describes changes in the content of free steroid hormones e.g. testosterone (T), estradiol-17β (E2), estrone (E1) and estriol (E3) of Mytilus trossulus from the southern Baltic Sea as a function of season, stage of gametogenesis, sex, tissue (gonadal and somatic) and depth. The highest levels of T, E2, E1 and E3 were found in mussels sampled in spring and summer while the lowest levels…	https://doi.org/10.1016/j.ygcen.2017.12.006	This work was supported by a grant from the Ministry of Science and Higher Education N N304 07440	public	Smolarz et al., 2018	YES	NO	NO	Bivalvia	Mytilus trossulus	Adult	Male	800 (total)	N/A		Assessment A	estriol	E3	Estriol	Steroid	gill	Identification and quantification of free steroids used in our study is described in detail by Hallmann et al., 2016. "Enzymatic digestion using subtilisin was used in order to sup- port tissue homogenization via protein cleavage [11]. Each 1-g tissue sample was digested with 0.4 mg of subtilisin enzyme for one hour. Next, methanol was added, the sample was mixed for and methanolic supernatant wa…	Identification and quantification of free steroids used in our study is described in detail by Hallmann et al., 2016. "The cartridge was washed with water, acetone/water mixture (20:80, v/v) and hexane. The analytes were eluted with methanol. Upon evapora- tion under a stream of nitrogen, the dry residue of the eluate was dissolved in methanol/water mixture (65:35, v/v), 5 ?L of what was injected…	0.3	ng/g wet weight	Range of concentrations between 4 different seasons (July 2012, Novermber 2012, February 2013, May 2013) collected from the Gulf of Gdansk (sample site).	~0.5 - 0.9 ng/g wet weight	NO	no intervention	N/A	Chemical Analysis	LC-MS	NO	NO	Internal Standard	YES	Method valida- tion included selectivity, calibration curve, linearity, precision and accuracy, recovery, freeze thaw analysis, limit of quantification, and limit of detection. All validation parameters are described in detail by Hallmann et al. (2016). "Calibration curves were constructed at the range from 0.02 to 300 ng g−1 by spiking of blank samples with standards and plot- ting the peak area…	The occurrence of statistically significant differences in GI parameter was tested using a non-parametric Kruskal-Wallis ANOVA (seasonality) and Wilcoxon test (sex-based differences). The occurrence of monotonic relationship between GI, tempera- ture and steroids content was tested using non-parametric Spear- man’s rank correlation coefficient test. Seasonal changes in steroids’ concentration in …	The size of molluscs used was measured (25mm - 30 mm) and their age was determined . The mussels were also categorised between males and females. Analyses were performed in seperated tissues (e.g. gonads, gills) and not in the entire body mass (less reliable).	All measurements were taken in triplicate, and the results were presented as mean values ±S.E.M of ten subsamples (n = 10). The method was validated by the authors with evidence provided.
25	Konstantinos	Smolarz, Katarzyna Zabrzańska, Sandra Konieczna, Lucyna Hallmann, Anna	2018	Changes in steroid profiles of the blue mussel Mytilus trossulus as a function of season, stage of gametogenesis, sex, tissue and mussel bed depth	General and Comparative Endocrinology	231	239	259		This paper describes changes in the content of free steroid hormones e.g. testosterone (T), estradiol-17β (E2), estrone (E1) and estriol (E3) of Mytilus trossulus from the southern Baltic Sea as a function of season, stage of gametogenesis, sex, tissue (gonadal and somatic) and depth. The highest levels of T, E2, E1 and E3 were found in mussels sampled in spring and summer while the lowest levels…	https://doi.org/10.1016/j.ygcen.2017.12.006	This work was supported by a grant from the Ministry of Science and Higher Education N N304 07440	public	Smolarz et al., 2018	YES	NO	NO	Bivalvia	Mytilus trossulus	Adult	Female	800	800		Assessment A	estriol	E3	Estriol	Steroid	gill	Identification and quantification of free steroids used in our study is described in detail by Hallmann et al., 2016. "Enzymatic digestion using subtilisin was used in order to sup- port tissue homogenization via protein cleavage [11]. Each 1-g tissue sample was digested with 0.4 mg of subtilisin enzyme for one hour. Next, methanol was added, the sample was mixed for and methanolic supernatant wa…	Identification and quantification of free steroids used in our study is described in detail by Hallmann et al., 2016. "The cartridge was washed with water, acetone/water mixture (20:80, v/v) and hexane. The analytes were eluted with methanol. Upon evapora- tion under a stream of nitrogen, the dry residue of the eluate was dissolved in methanol/water mixture (65:35, v/v), 5 ?L of what was injected…	0.3	ng/g wet weight	Range of concentrations between 4 different seasons (July 2012, Novermber 2012, February 2013, May 2013) collected from the Gulf of Gdansk (sample site).	~0.6 - 1.2 ng/g wet weight	NO	no intervention	N/A	Chemical Analysis	LC-MS	NO	NO	Internal Standard	YES	Method valida- tion included selectivity, calibration curve, linearity, precision and accuracy, recovery, freeze thaw analysis, limit of quantification, and limit of detection. All validation parameters are described in detail by Hallmann et al. (2016). "Calibration curves were constructed at the range from 0.02 to 300 ng g−1 by spiking of blank samples with standards and plot- ting the peak area…	The occurrence of statistically significant differences in GI parameter was tested using a non-parametric Kruskal-Wallis ANOVA (seasonality) and Wilcoxon test (sex-based differences). The occurrence of monotonic relationship between GI, tempera- ture and steroids content was tested using non-parametric Spear- man’s rank correlation coefficient test. Seasonal changes in steroids’ concentration in …	The size of molluscs used was measured (25mm - 30 mm) and their age was determined . The mussels were also categorised between males and females. Analyses were performed in seperated tissues (e.g. gonads, gills) and not in the entire body mass (less reliable).	All measurements were taken in triplicate, and the results were presented as mean values ±S.E.M of ten subsamples (n = 10). The method was validated by the authors with evidence provided.
25	Konstantinos	Smolarz, Katarzyna Zabrzańska, Sandra Konieczna, Lucyna Hallmann, Anna	2018	Changes in steroid profiles of the blue mussel Mytilus trossulus as a function of season, stage of gametogenesis, sex, tissue and mussel bed depth	General and Comparative Endocrinology	231	239	259		This paper describes changes in the content of free steroid hormones e.g. testosterone (T), estradiol-17β (E2), estrone (E1) and estriol (E3) of Mytilus trossulus from the southern Baltic Sea as a function of season, stage of gametogenesis, sex, tissue (gonadal and somatic) and depth. The highest levels of T, E2, E1 and E3 were found in mussels sampled in spring and summer while the lowest levels…	https://doi.org/10.1016/j.ygcen.2017.12.006	This work was supported by a grant from the Ministry of Science and Higher Education N N304 07440	public	Smolarz et al., 2018	YES	NO	NO	Bivalvia	Mytilus trossulus	Adult	Male	800 (total)	N/A		Assessment A	estriol	E3	Estriol	Steroid	gonads	Identification and quantification of free steroids used in our study is described in detail by Hallmann et al., 2016. "Enzymatic digestion using subtilisin was used in order to sup- port tissue homogenization via protein cleavage [11]. Each 1-g tissue sample was digested with 0.4 mg of subtilisin enzyme for one hour. Next, methanol was added, the sample was mixed for and methanolic supernatant wa…	Identification and quantification of free steroids used in our study is described in detail by Hallmann et al., 2016. "The cartridge was washed with water, acetone/water mixture (20:80, v/v) and hexane. The analytes were eluted with methanol. Upon evapora- tion under a stream of nitrogen, the dry residue of the eluate was dissolved in methanol/water mixture (65:35, v/v), 5 ?L of what was injected…	0.3	ng/g wet weight	Range of concentrations between 4 different seasons (July 2012, Novermber 2012, February 2013, May 2013) collected from the Gulf of Gdansk (sample site).	~0.4 - 0.9 ng/g wet weight	NO	no intervention	N/A	Chemical Analysis	LC-MS	NO	NO	Internal Standard	YES	Method valida- tion included selectivity, calibration curve, linearity, precision and accuracy, recovery, freeze thaw analysis, limit of quantification, and limit of detection. All validation parameters are described in detail by Hallmann et al. (2016). "Calibration curves were constructed at the range from 0.02 to 300 ng g−1 by spiking of blank samples with standards and plot- ting the peak area…	The occurrence of statistically significant differences in GI parameter was tested using a non-parametric Kruskal-Wallis ANOVA (seasonality) and Wilcoxon test (sex-based differences). The occurrence of monotonic relationship between GI, tempera- ture and steroids content was tested using non-parametric Spear- man’s rank correlation coefficient test. Seasonal changes in steroids’ concentration in …	The size of molluscs used was measured (25mm - 30 mm) and their age was determined . The mussels were also categorised between males and females. Analyses were performed in seperated tissues (e.g. gonads, gills) and not in the entire body mass (less reliable).	All measurements were taken in triplicate, and the results were presented as mean values ±S.E.M of ten subsamples (n = 10). The method was validated by the authors with evidence provided.
25	Konstantinos	Smolarz, Katarzyna Zabrzańska, Sandra Konieczna, Lucyna Hallmann, Anna	2018	Changes in steroid profiles of the blue mussel Mytilus trossulus as a function of season, stage of gametogenesis, sex, tissue and mussel bed depth	General and Comparative Endocrinology	231	239	259		This paper describes changes in the content of free steroid hormones e.g. testosterone (T), estradiol-17β (E2), estrone (E1) and estriol (E3) of Mytilus trossulus from the southern Baltic Sea as a function of season, stage of gametogenesis, sex, tissue (gonadal and somatic) and depth. The highest levels of T, E2, E1 and E3 were found in mussels sampled in spring and summer while the lowest levels…	https://doi.org/10.1016/j.ygcen.2017.12.006	This work was supported by a grant from the Ministry of Science and Higher Education N N304 07440	public	Smolarz et al., 2018	YES	NO	NO	Bivalvia	Mytilus trossulus	Adult	Female	800	800		Assessment A	estriol	E3	Estriol	Steroid	gonads	Identification and quantification of free steroids used in our study is described in detail by Hallmann et al., 2016. "Enzymatic digestion using subtilisin was used in order to sup- port tissue homogenization via protein cleavage [11]. Each 1-g tissue sample was digested with 0.4 mg of subtilisin enzyme for one hour. Next, methanol was added, the sample was mixed for and methanolic supernatant wa…	Identification and quantification of free steroids used in our study is described in detail by Hallmann et al., 2016. "The cartridge was washed with water, acetone/water mixture (20:80, v/v) and hexane. The analytes were eluted with methanol. Upon evapora- tion under a stream of nitrogen, the dry residue of the eluate was dissolved in methanol/water mixture (65:35, v/v), 5 ?L of what was injected…	0.3	ng/g wet weight	Range of concentrations between 4 different seasons (July 2012, Novermber 2012, February 2013, May 2013) collected from the Gulf of Gdansk (sample site).	~0.5 - 1 ng/g wet weight	NO	no intervention	N/A	Chemical Analysis	LC-MS	NO	NO	Internal Standard	YES	Method valida- tion included selectivity, calibration curve, linearity, precision and accuracy, recovery, freeze thaw analysis, limit of quantification, and limit of detection. All validation parameters are described in detail by Hallmann et al. (2016). "Calibration curves were constructed at the range from 0.02 to 300 ng g−1 by spiking of blank samples with standards and plot- ting the peak area…	The occurrence of statistically significant differences in GI parameter was tested using a non-parametric Kruskal-Wallis ANOVA (seasonality) and Wilcoxon test (sex-based differences). The occurrence of monotonic relationship between GI, tempera- ture and steroids content was tested using non-parametric Spear- man’s rank correlation coefficient test. Seasonal changes in steroids’ concentration in …	The size of molluscs used was measured (25mm - 30 mm) and their age was determined . The mussels were also categorised between males and females. Analyses were performed in seperated tissues (e.g. gonads, gills) and not in the entire body mass (less reliable).	All measurements were taken in triplicate, and the results were presented as mean values ±S.E.M of ten subsamples (n = 10). The method was validated by the authors with evidence provided.
25	Konstantinos	Smolarz, Katarzyna Zabrzańska, Sandra Konieczna, Lucyna Hallmann, Anna	2018	Changes in steroid profiles of the blue mussel Mytilus trossulus as a function of season, stage of gametogenesis, sex, tissue and mussel bed depth	General and Comparative Endocrinology	231	239	259		This paper describes changes in the content of free steroid hormones e.g. testosterone (T), estradiol-17β (E2), estrone (E1) and estriol (E3) of Mytilus trossulus from the southern Baltic Sea as a function of season, stage of gametogenesis, sex, tissue (gonadal and somatic) and depth. The highest levels of T, E2, E1 and E3 were found in mussels sampled in spring and summer while the lowest levels…	https://doi.org/10.1016/j.ygcen.2017.12.006	This work was supported by a grant from the Ministry of Science and Higher Education N N304 07440	public	Smolarz et al., 2018	YES	NO	NO	Bivalvia	Mytilus trossulus	Adult	Male	800 (total)	N/A		Assessment A	estrone	E1	Estrone	Steroid	gill	Identification and quantification of free steroids used in our study is described in detail by Hallmann et al., 2016. "Enzymatic digestion using subtilisin was used in order to sup- port tissue homogenization via protein cleavage [11]. Each 1-g tissue sample was digested with 0.4 mg of subtilisin enzyme for one hour. Next, methanol was added, the sample was mixed for and methanolic supernatant wa…	Identification and quantification of free steroids used in our study is described in detail by Hallmann et al., 2016. "The cartridge was washed with water, acetone/water mixture (20:80, v/v) and hexane. The analytes were eluted with methanol. Upon evapora- tion under a stream of nitrogen, the dry residue of the eluate was dissolved in methanol/water mixture (65:35, v/v), 5 ?L of what was injected…	0.03	ng/g wet weight	Range of concentrations between 4 different seasons (July 2012, Novermber 2012, February 2013, May 2013) collected from the Gulf of Gdansk (sample site).	~ 1.2 - 3 ng/g wet weight	NO	no intervention	N/A	Chemical Analysis	LC-MS	NO	NO	Internal Standard	YES	Method valida- tion included selectivity, calibration curve, linearity, precision and accuracy, recovery, freeze thaw analysis, limit of quantification, and limit of detection. All validation parameters are described in detail by Hallmann et al. (2016). "Calibration curves were constructed at the range from 0.02 to 300 ng g−1 by spiking of blank samples with standards and plot- ting the peak area…	The occurrence of statistically significant differences in GI parameter was tested using a non-parametric Kruskal-Wallis ANOVA (seasonality) and Wilcoxon test (sex-based differences). The occurrence of monotonic relationship between GI, tempera- ture and steroids content was tested using non-parametric Spear- man’s rank correlation coefficient test. Seasonal changes in steroids’ concentration in …	The size of molluscs used was measured (25mm - 30 mm) and their age was determined . The mussels were also categorised between males and females. Analyses were performed in seperated tissues (e.g. gonads, gills) and not in the entire body mass (less reliable).	All measurements were taken in triplicate, and the results were presented as mean values ±S.E.M of ten subsamples (n = 10). The method was validated by the authors with evidence provided.
25	Konstantinos	Smolarz, Katarzyna Zabrzańska, Sandra Konieczna, Lucyna Hallmann, Anna	2018	Changes in steroid profiles of the blue mussel Mytilus trossulus as a function of season, stage of gametogenesis, sex, tissue and mussel bed depth	General and Comparative Endocrinology	231	239	259		This paper describes changes in the content of free steroid hormones e.g. testosterone (T), estradiol-17β (E2), estrone (E1) and estriol (E3) of Mytilus trossulus from the southern Baltic Sea as a function of season, stage of gametogenesis, sex, tissue (gonadal and somatic) and depth. The highest levels of T, E2, E1 and E3 were found in mussels sampled in spring and summer while the lowest levels…	https://doi.org/10.1016/j.ygcen.2017.12.006	This work was supported by a grant from the Ministry of Science and Higher Education N N304 07440	public	Smolarz et al., 2018	YES	NO	NO	Bivalvia	Mytilus trossulus	Adult	Female	800	800		Assessment A	estrone	E1	Estrone	Steroid	gill	Identification and quantification of free steroids used in our study is described in detail by Hallmann et al., 2016. "Enzymatic digestion using subtilisin was used in order to sup- port tissue homogenization via protein cleavage [11]. Each 1-g tissue sample was digested with 0.4 mg of subtilisin enzyme for one hour. Next, methanol was added, the sample was mixed for and methanolic supernatant wa…	Identification and quantification of free steroids used in our study is described in detail by Hallmann et al., 2016. "The cartridge was washed with water, acetone/water mixture (20:80, v/v) and hexane. The analytes were eluted with methanol. Upon evapora- tion under a stream of nitrogen, the dry residue of the eluate was dissolved in methanol/water mixture (65:35, v/v), 5 ?L of what was injected…	0.03	ng/g wet weight	Range of concentrations between 4 different seasons (July 2012, Novermber 2012, February 2013, May 2013) collected from the Gulf of Gdansk (sample site).	~2 - 3.1 ng/g wet weight	NO	no intervention	N/A	Chemical Analysis	LC-MS	NO	NO	Internal Standard	YES	Method valida- tion included selectivity, calibration curve, linearity, precision and accuracy, recovery, freeze thaw analysis, limit of quantification, and limit of detection. All validation parameters are described in detail by Hallmann et al. (2016). "Calibration curves were constructed at the range from 0.02 to 300 ng g−1 by spiking of blank samples with standards and plot- ting the peak area…	The occurrence of statistically significant differences in GI parameter was tested using a non-parametric Kruskal-Wallis ANOVA (seasonality) and Wilcoxon test (sex-based differences). The occurrence of monotonic relationship between GI, tempera- ture and steroids content was tested using non-parametric Spear- man’s rank correlation coefficient test. Seasonal changes in steroids’ concentration in …	The size of molluscs used was measured (25mm - 30 mm) and their age was determined . The mussels were also categorised between males and females. Analyses were performed in seperated tissues (e.g. gonads, gills) and not in the entire body mass (less reliable).	All measurements were taken in triplicate, and the results were presented as mean values ±S.E.M of ten subsamples (n = 10). The method was validated by the authors with evidence provided.
25	Konstantinos	Smolarz, Katarzyna Zabrzańska, Sandra Konieczna, Lucyna Hallmann, Anna	2018	Changes in steroid profiles of the blue mussel Mytilus trossulus as a function of season, stage of gametogenesis, sex, tissue and mussel bed depth	General and Comparative Endocrinology	231	239	259		This paper describes changes in the content of free steroid hormones e.g. testosterone (T), estradiol-17β (E2), estrone (E1) and estriol (E3) of Mytilus trossulus from the southern Baltic Sea as a function of season, stage of gametogenesis, sex, tissue (gonadal and somatic) and depth. The highest levels of T, E2, E1 and E3 were found in mussels sampled in spring and summer while the lowest levels…	https://doi.org/10.1016/j.ygcen.2017.12.006	This work was supported by a grant from the Ministry of Science and Higher Education N N304 07440	public	Smolarz et al., 2018	YES	NO	NO	Bivalvia	Mytilus trossulus	Adult	Male	800 (total)	N/A		Assessment A	estrone	E1	Estrone	Steroid	gonads	Identification and quantification of free steroids used in our study is described in detail by Hallmann et al., 2016. "Enzymatic digestion using subtilisin was used in order to sup- port tissue homogenization via protein cleavage [11]. Each 1-g tissue sample was digested with 0.4 mg of subtilisin enzyme for one hour. Next, methanol was added, the sample was mixed for and methanolic supernatant wa…	Identification and quantification of free steroids used in our study is described in detail by Hallmann et al., 2016. "The cartridge was washed with water, acetone/water mixture (20:80, v/v) and hexane. The analytes were eluted with methanol. Upon evapora- tion under a stream of nitrogen, the dry residue of the eluate was dissolved in methanol/water mixture (65:35, v/v), 5 ?L of what was injected…	0.03	ng/g wet weight	Range of concentrations between 4 different seasons (July 2012, Novermber 2012, February 2013, May 2013) collected from the Gulf of Gdansk (sample site).	~ 0.7 - 2.9 ng/g wet weight	NO	no intervention	N/A	Chemical Analysis	LC-MS	NO	NO	Internal Standard	YES	Method valida- tion included selectivity, calibration curve, linearity, precision and accuracy, recovery, freeze thaw analysis, limit of quantification, and limit of detection. All validation parameters are described in detail by Hallmann et al. (2016). "Calibration curves were constructed at the range from 0.02 to 300 ng g−1 by spiking of blank samples with standards and plot- ting the peak area…	The occurrence of statistically significant differences in GI parameter was tested using a non-parametric Kruskal-Wallis ANOVA (seasonality) and Wilcoxon test (sex-based differences). The occurrence of monotonic relationship between GI, tempera- ture and steroids content was tested using non-parametric Spear- man’s rank correlation coefficient test. Seasonal changes in steroids’ concentration in …	The size of molluscs used was measured (25mm - 30 mm) and their age was determined . The mussels were also categorised between males and females. Analyses were performed in seperated tissues (e.g. gonads, gills) and not in the entire body mass (less reliable).	All measurements were taken in triplicate, and the results were presented as mean values ±S.E.M of ten subsamples (n = 10). The method was validated by the authors with evidence provided.
25	Konstantinos	Smolarz, Katarzyna Zabrzańska, Sandra Konieczna, Lucyna Hallmann, Anna	2018	Changes in steroid profiles of the blue mussel Mytilus trossulus as a function of season, stage of gametogenesis, sex, tissue and mussel bed depth	General and Comparative Endocrinology	231	239	259		This paper describes changes in the content of free steroid hormones e.g. testosterone (T), estradiol-17β (E2), estrone (E1) and estriol (E3) of Mytilus trossulus from the southern Baltic Sea as a function of season, stage of gametogenesis, sex, tissue (gonadal and somatic) and depth. The highest levels of T, E2, E1 and E3 were found in mussels sampled in spring and summer while the lowest levels…	https://doi.org/10.1016/j.ygcen.2017.12.006	This work was supported by a grant from the Ministry of Science and Higher Education N N304 07440	public	Smolarz et al., 2018	YES	NO	NO	Bivalvia	Mytilus trossulus	Adult	Female	800	800		Assessment A	estrone	E1	Estrone	Steroid	gonads	Identification and quantification of free steroids used in our study is described in detail by Hallmann et al., 2016. "Enzymatic digestion using subtilisin was used in order to sup- port tissue homogenization via protein cleavage [11]. Each 1-g tissue sample was digested with 0.4 mg of subtilisin enzyme for one hour. Next, methanol was added, the sample was mixed for and methanolic supernatant wa…	Identification and quantification of free steroids used in our study is described in detail by Hallmann et al., 2016. "The cartridge was washed with water, acetone/water mixture (20:80, v/v) and hexane. The analytes were eluted with methanol. Upon evapora- tion under a stream of nitrogen, the dry residue of the eluate was dissolved in methanol/water mixture (65:35, v/v), 5 ?L of what was injected…	0.03	ng/g wet weight	Range of concentrations between 4 different seasons (July 2012, Novermber 2012, February 2013, May 2013) collected from the Gulf of Gdansk (sample site).	~1.5 - 3.1 ng/g wet weight	NO	no intervention	N/A	Chemical Analysis	LC-MS	NO	NO	Internal Standard	YES	Method valida- tion included selectivity, calibration curve, linearity, precision and accuracy, recovery, freeze thaw analysis, limit of quantification, and limit of detection. All validation parameters are described in detail by Hallmann et al. (2016). "Calibration curves were constructed at the range from 0.02 to 300 ng g−1 by spiking of blank samples with standards and plot- ting the peak area…	The occurrence of statistically significant differences in GI parameter was tested using a non-parametric Kruskal-Wallis ANOVA (seasonality) and Wilcoxon test (sex-based differences). The occurrence of monotonic relationship between GI, tempera- ture and steroids content was tested using non-parametric Spear- man’s rank correlation coefficient test. Seasonal changes in steroids’ concentration in …	The size of molluscs used was measured (25mm - 30 mm) and their age was determined . The mussels were also categorised between males and females. Analyses were performed in seperated tissues (e.g. gonads, gills) and not in the entire body mass (less reliable).	All measurements were taken in triplicate, and the results were presented as mean values ±S.E.M of ten subsamples (n = 10). The method was validated by the authors with evidence provided.
25	Konstantinos	Smolarz, Katarzyna Zabrzańska, Sandra Konieczna, Lucyna Hallmann, Anna	2018	Changes in steroid profiles of the blue mussel Mytilus trossulus as a function of season, stage of gametogenesis, sex, tissue and mussel bed depth	General and Comparative Endocrinology	231	239	259		This paper describes changes in the content of free steroid hormones e.g. testosterone (T), estradiol-17β (E2), estrone (E1) and estriol (E3) of Mytilus trossulus from the southern Baltic Sea as a function of season, stage of gametogenesis, sex, tissue (gonadal and somatic) and depth. The highest levels of T, E2, E1 and E3 were found in mussels sampled in spring and summer while the lowest levels…	https://doi.org/10.1016/j.ygcen.2017.12.006	This work was supported by a grant from the Ministry of Science and Higher Education N N304 07440	public	Smolarz et al., 2018	YES	NO	NO	Bivalvia	Mytilus trossulus	Adult	Male	800 (total)	N/A		Assessment A	Testosterone	T	Testosterone	Steroid	gill	Identification and quantification of free steroids used in our study is described in detail by Hallmann et al., 2016. "Enzymatic digestion using subtilisin was used in order to sup- port tissue homogenization via protein cleavage [11]. Each 1-g tissue sample was digested with 0.4 mg of subtilisin enzyme for one hour. Next, methanol was added, the sample was mixed for and methanolic supernatant wa…	Identification and quantification of free steroids used in our study is described in detail by Hallmann et al., 2016. "The cartridge was washed with water, acetone/water mixture (20:80, v/v) and hexane. The analytes were eluted with methanol. Upon evapora- tion under a stream of nitrogen, the dry residue of the eluate was dissolved in methanol/water mixture (65:35, v/v), 5 ?L of what was injected…	0.02	ng/g wet weight	Range of concentrations between 4 different seasons (July 2012, Novermber 2012, February 2013, May 2013) collected from the Gulf of Gdansk (sample site).	~ 4.2 - 10 ng/g wet weight	NO	no intervention	N/A	Chemical Analysis	LC-MS	NO	NO	Internal Standard	YES	Method valida- tion included selectivity, calibration curve, linearity, precision and accuracy, recovery, freeze thaw analysis, limit of quantification, and limit of detection. All validation parameters are described in detail by Hallmann et al. (2016). "Calibration curves were constructed at the range from 0.02 to 300 ng g−1 by spiking of blank samples with standards and plot- ting the peak area…	The occurrence of statistically significant differences in GI parameter was tested using a non-parametric Kruskal-Wallis ANOVA (seasonality) and Wilcoxon test (sex-based differences). The occurrence of monotonic relationship between GI, tempera- ture and steroids content was tested using non-parametric Spear- man’s rank correlation coefficient test. Seasonal changes in steroids’ concentration in …	The size of molluscs used was measured (25mm - 30 mm) and their age was determined . The mussels were also categorised between males and females. Analyses were performed in seperated tissues (e.g. gonads, gills) and not in the entire body mass (less reliable).	All measurements were taken in triplicate, and the results were presented as mean values ±S.E.M of ten subsamples (n = 10). The method was validated by the authors with evidence provided.
25	Konstantinos	Smolarz, Katarzyna Zabrzańska, Sandra Konieczna, Lucyna Hallmann, Anna	2018	Changes in steroid profiles of the blue mussel Mytilus trossulus as a function of season, stage of gametogenesis, sex, tissue and mussel bed depth	General and Comparative Endocrinology	231	239	259		This paper describes changes in the content of free steroid hormones e.g. testosterone (T), estradiol-17β (E2), estrone (E1) and estriol (E3) of Mytilus trossulus from the southern Baltic Sea as a function of season, stage of gametogenesis, sex, tissue (gonadal and somatic) and depth. The highest levels of T, E2, E1 and E3 were found in mussels sampled in spring and summer while the lowest levels…	https://doi.org/10.1016/j.ygcen.2017.12.006	This work was supported by a grant from the Ministry of Science and Higher Education N N304 07440	public	Smolarz et al., 2018	YES	NO	NO	Bivalvia	Mytilus trossulus	Adult	Female	800	800		Assessment A	Testosterone	T	Testosterone	Steroid	gill	Identification and quantification of free steroids used in our study is described in detail by Hallmann et al., 2016. "Enzymatic digestion using subtilisin was used in order to sup- port tissue homogenization via protein cleavage [11]. Each 1-g tissue sample was digested with 0.4 mg of subtilisin enzyme for one hour. Next, methanol was added, the sample was mixed for and methanolic supernatant wa…	Identification and quantification of free steroids used in our study is described in detail by Hallmann et al., 2016. "The cartridge was washed with water, acetone/water mixture (20:80, v/v) and hexane. The analytes were eluted with methanol. Upon evapora- tion under a stream of nitrogen, the dry residue of the eluate was dissolved in methanol/water mixture (65:35, v/v), 5 ?L of what was injected…	0.02	ng/g wet weight	Range of concentrations between 4 different seasons (July 2012, Novermber 2012, February 2013, May 2013) collected from the Gulf of Gdansk (sample site).	~3.4 - 6.8 ng/g wet weight	NO	no intervention	N/A	Chemical Analysis	LC-MS	NO	NO	Internal Standard	YES	Method valida- tion included selectivity, calibration curve, linearity, precision and accuracy, recovery, freeze thaw analysis, limit of quantification, and limit of detection. All validation parameters are described in detail by Hallmann et al. (2016). "Calibration curves were constructed at the range from 0.02 to 300 ng g−1 by spiking of blank samples with standards and plot- ting the peak area…	The occurrence of statistically significant differences in GI parameter was tested using a non-parametric Kruskal-Wallis ANOVA (seasonality) and Wilcoxon test (sex-based differences). The occurrence of monotonic relationship between GI, tempera- ture and steroids content was tested using non-parametric Spear- man’s rank correlation coefficient test. Seasonal changes in steroids’ concentration in …	The size of molluscs used was measured (25mm - 30 mm) and their age was determined . The mussels were also categorised between males and females. Analyses were performed in seperated tissues (e.g. gonads, gills) and not in the entire body mass (less reliable).	All measurements were taken in triplicate, and the results were presented as mean values ±S.E.M of ten subsamples (n = 10). The method was validated by the authors with evidence provided.
[truncated: 365 more rows]
[truncated: 9 more columns]

## Sheet: Mollusca AND Receptors
Study no.	Evaluator	Authors	Publication year	Article title	Journal title	Journal: first page	Journal: last page	Journal: volume number	Journal: issue number	Abstract	doi	Funding source	Funding source category	Publication details	Mollusca AND Hormones?	Mollusca AND Receptors?	Mollusca AND Enzymes?	Mollusc class	Species	Lifestage	Sex	Total numbers of animals used in the study	Sample size (n) - at the start of the study	Study objective(s)	RoB assessment category	Receptor name (reported on paper)	Receptor gene abbreviation (reported on paper)	Receptor gene abbreviation (nomenclature)	Receptor name (nomenclature)	Tissue in which expressed	Verebrate/invertebrate-type receptor	Receptor type	Type of primer/antibody used	Method type	Method type (group)	Method name	Identified in the animal's genome?	Housekeeping genes used in the method?	Was/were houskeeping genes validated for stability?	Name of housekeeping genes used (if applicable)	Name of ligand (if not a steroid)	Name of binding steroid (if applicable)	Relative expression reported_details	Relative expression reported	Extraction steps	Evidence of receptor's activity	Type of intervention	Details of activity after intervention	Evidence of receptor's activity (for Tableau graphs)
[truncated: 564 more rows]
[truncated: 20 more columns]

## Sheet: Mollusca AND Enzymes
Study no.	Evaluator	Authors	Publication year	Article title	Journal title	Journal: first page	Journal: last page	Journal: volume number	Journal: issue number	Abstract	doi	Funding source	Funding source category	Publication details	Mollusca AND Hormones?	Mollusca AND Receptors?	Mollusca AND Enzymes?	Mollusc class	Species	Lifestage	Sex	Total numbers of animals used in the study	Sample size (n) - at the start of the study	Study objective(s)	RoB assessment category	Gene abbreviation (reported on paper)	Protein encoded	Gene abbreviation (nomenclature)	Enzyme name (nomenclature)	Tissue in which expressed	Type of gene	Recorded in the animal's genome?	Method type	Method name	Housekeeping genes/proteins used in the method?	Were the housekeeping genes/proteins validated for stability?	Name of housekeeping genes/proteins (if applicable)	Type of primer/antibody used (if applicable)	Stage in which expressed	Relative expression methodological details	Relative expression reported (level of mRNA expression compared to house keeping gene)	Type of intervention	Change reported due to intervention	Details of activity	Evidence of activity (Y/N)	Phylogenetic analysis (e.g. phylogenetic tree) conducted?	Name of the method used for the phylogenetic analysis	Was the expression of hormone-metabolising enzyme found to be homologous with a range of other species/order/class/phyla?	Phylogenetic relationships with other hormone-metabolising enzyme transcipts
[truncated: 390 more rows]
[truncated: 12 more columns]

## Sheet: S4_Data extraction template
S4: Data extraction template
Mapping Molluscan Endocrinology: A Systematic and Critical Appraisal
Authors: Konstantinos Panagiotidis1*, Thomas H. Miller1 , Olwenn V. Martin2, Alice Baynes1
Affiliation addresses:
[truncated: 3 more rows]
