# Supplementary material for: Mapping molluscan endocrinology: a systematic and critical appraisal
Source: Biol Rev Camb Philos Soc. 2025 Dec 16;101(2):970–1002. doi: 10.1002/brv.70112 (PMC12965858; doi:10.1002/brv.70112)
Supplement: Supplementary file 5 — Appendix S5. Risk‐of Bias tool and data. [file BRV-101-970-s004.xlsx]

## Sheet: RoB template (A+B assessment)
		Metadata/Reference						Publication details (first author's name and date)				RoB assessment category	Hormones						Receptors							Hormone-metabolising enzymes
Study no. + assessment details	Evaluator	Authors	Publication year	Article title	Journal title	Abstract	doi:		Mollusca AND Hormones?	Mollusca AND Receptors?	Mollusca AND Enzymes?		Identification of hormones in molluscs:	Verification of mechanism of action (MOA) of hormones	Strategy to minimise potential confounders	Within-study or between-study repetition	Statistics	Summary	Verification of expression of receptors in molluscs	Comparison of receptor affiliation (sequence similarity analysis) using the conserved DNA binding domain (DBD) and ligand binding domain (LBD) with other invertebrate and vertebrate species	Phylogenetic analysis - Estimation of orthology/homology among receptors	Strategy to minimise potential confounders	Within-study or between-study repetition	Statistics	Summary	Verification of expression of hormone-metabolising enzymes in molluscs:	Phylogenetic analysis - estimation of homology among hormone-metabolising enzymes	Strategy to minimise potential confounders	Within-study or between-study repetition	Statistics	Summary
number string	drop-down	free text	number	free text	free text	free text	alphanumeric string	free text	drop-down	drop-down	drop-down	drop down	drop-down	drop-down	drop-down	drop-down	drop-down	drop-down	drop-down	drop-down	drop-down	drop-down	drop-down	drop-down	drop-down	drop-down	drop-down	drop-down	drop-down	drop-down	drop-down
1	Konstantinos	Kawashima, Hideki Ohnishi, Masao Ogawa, Satoshi	2013	Distribution of unusual cholesterol precursors, 4-Methyl- and 4, 4-dimethylsterols with Δ8 unsaturation, in gonads of marine archaeogastropods	Journal of Oleo Science	In the present study, we show that four unusual cholesterol precursors, 5α-cholesta-8,14-dien-3bol, 4-methyl-5α-cholesta-8,24-dien-3b-ol (4-methylzymosterol), 4,4,14-trimethyl-5α-cholesta-8,24-dien-3b-ol (lanosterol), and 4,4-dimethyl-5α-cholesta-8,24-dien-3b-ol (4,4-dimethylzymosterol) are present in testes of the limpet Cellana grata, which is part of one of the most primitive gastropod familie…	https://doi.org/10.5650/jos.62.465	Kawashima et al., 2013	YES	NO	NO	Assessment A	Probably High Risk	Not applicable	Probably Low Risk	Probably High Risk	Probably High Risk	Level 3
2	Konstantinos	Bogdanov Alexander, Hertzer Cora, Kehraus Stefan, Nietzer Samuel, Rohde Sven, Schupp Peter J., Wägele Heike, Gabriele M. König	2017	Secondary metabolome and its defensive role in the aeolidoidean Phyllodesmium longicirrum, (Gastropoda, Heterobranchia, Nudibranchia)	Beilstein Journal of Organic Chemistry	Phyllodesmium longicirrum is the largest aeolidoidean species known to date, and extremely rich in terpenoid chemistry. Herein we report the isolation of a total of 19 secondary metabolites from a single specimen of this species, i.e., steroids 1-4, cembranoid diterpenes 5-13, complex biscembranoids 14 and 15, and the chatancin-type diterpenes 16-19. These compounds resemble those from soft coral…	https://doi.org/10.3762/bjoc.13.50	Bogdanov et al., 2017	YES	NO	YES	Assessment A	Probably High Risk	Not applicable	Probably High Risk	Probably Low Risk	Probably High Risk	Level 3
3	Konstantinos	Hallmann Anna Konieczna Lucyna Swiezak Justyna Milczarek Ryszard Smolarz Katarzyna	2019	Aromatisation of steroids in the bivalve Mytilus trossulus	PeerJ	In this study, we demonstrated the presence of the enzymatic complex able to perform aromatization (estrogen synthesis) in both, the microsomal and mitochondrial fractions of gills and gonads from Mytilus trossulus. Based on in vitro experiments, we highlighted the importance of temperature as the limiting factorof aromatisation efficiency (AE) in mussels. After testing range of temperatures (423…	https://doi.org/10.7717/peerj.6953	Hallmann et al., 2019	YES	NO	NO	Assessment A	Probably Low Risk	Probably High Risk	Probably High Risk	Probably Low Risk	Probably High Risk	Level 2
4.1	Konstantinos	Omran, Nahla Elsayed Salama, Wesam Mohamed	2016	The endocrine disruptor effect of the herbicides atrazine and glyphosate on Biomphalaria alexandrina snails	Toxicology and Industrial Health	Atrazine (AZ) and glyphosate (GL) are herbicides that are widely applied to cereal crops in Egypt. The present study was designed to investigate the response of the snail Biomphalaria alexandrina (Mollusca: Gastropoda) as a bioindicator for endocrine disrupters in terms of steroid levels (testosterone (T) and 17β-estradiol (E)), alteration of microsomal CYP4501B1-like immunoreactivity, total prot…	https://doi.org/10.1177/0748233713506959	Omran et al., 2016	YES	NO	NO	Assessment B	Not applicable	Not applicable	Probably Low Risk	Probably High Risk	Probably Low Risk	Level 2
4.2	Konstantinos	Omran, Nahla Elsayed Salama, Wesam Mohamed	2016	The endocrine disruptor effect of the herbicides atrazine and glyphosate on Biomphalaria alexandrina snails	Toxicology and Industrial Health	Atrazine (AZ) and glyphosate (GL) are herbicides that are widely applied to cereal crops in Egypt. The present study was designed to investigate the response of the snail Biomphalaria alexandrina (Mollusca: Gastropoda) as a bioindicator for endocrine disrupters in terms of steroid levels (testosterone (T) and 17β-estradiol (E)), alteration of microsomal CYP4501B1-like immunoreactivity, total prot…	https://doi.org/10.1177/0748233713506959	Omran et al., 2016	NO	NO	YES	Assessment B														Not applicable	Not applicable	Probably Low Risk	Probably High Risk	Probably Low Risk	Level 2
5	Konstantinos	Yang, Yingying Pan, Luqing Zhou, Yueyao Xu, Ruiyi Li, Dongyu	2020	Benzo[a]pyrene exposure disrupts steroidogenesis and impairs spermatogenesis in diverse reproductive stages of male scallop (Chlamys farreri)	Environmental Research	Benzo[a]pyrene (BaP), a model compound of polycyclic aromatic hydrocarbon known to impair reproductive functions of vertebrates, while the data is scarce in marine invertebrates. To investigate the toxic effects of BaP on invertebrates reproduction, we exposed male scallop (Chlamys farreri) to BaP (0, 0.38 and 3.8 μg/L) throughout three stages of reproductive cycle (early gametogenesis stage, lat…	https://doi.org/10.1016/j.envres.2020.110125	Yang et al., 2020	YES	NO	NO	Assessment B	Not applicable	Not applicable	Probably Low Risk	Probably High Risk	Probably Low Risk	Level 2
5.2	Konstantinos	Yang, Yingying Pan, Luqing Zhou, Yueyao Xu, Ruiyi Li, Dongyu	2020	Benzo[a]pyrene exposure disrupts steroidogenesis and impairs spermatogenesis in diverse reproductive stages of male scallop (Chlamys farreri)	Environmental Research	Benzo[a]pyrene (BaP), a model compound of polycyclic aromatic hydrocarbon known to impair reproductive functions of vertebrates, while the data is scarce in marine invertebrates. To investigate the toxic effects of BaP on invertebrates reproduction, we exposed male scallop (Chlamys farreri) to BaP (0, 0.38 and 3.8 μg/L) throughout three stages of reproductive cycle (early gametogenesis stage, lat…	https://doi.org/10.1016/j.envres.2020.110125	Yang et al., 2020	NO	NO	YES	Assessment B														Not applicable	Not applicable	Probably Low Risk	Probably High Risk	Probably Low Risk	Level 2
5.3	Konstantinos	Yang, Yingying Pan, Luqing Zhou, Yueyao Xu, Ruiyi Li, Dongyu	2020	Benzo[a]pyrene exposure disrupts steroidogenesis and impairs spermatogenesis in diverse reproductive stages of male scallop (Chlamys farreri)	Environmental Research	Benzo[a]pyrene (BaP), a model compound of polycyclic aromatic hydrocarbon known to impair reproductive functions of vertebrates, while the data is scarce in marine invertebrates. To investigate the toxic effects of BaP on invertebrates reproduction, we exposed male scallop (Chlamys farreri) to BaP (0, 0.38 and 3.8 μg/L) throughout three stages of reproductive cycle (early gametogenesis stage, lat…	https://doi.org/10.1016/j.envres.2020.110125	Yang et al., 2020	NO	YES	NO	Assessment B							Not applicable	Not applicable	Not applicable	Probably Low Risk	Probably High Risk	Probably Low Risk	Level 2
6	Konstantinos	Shi, Yu Guan, Yunyan He, Maoxian	2013	Molecular identification of insulin-related peptide receptor and its potential role in regulating development in Pinctada fucata	Aquaculture	The insulin-like family is not only an important regulatory factor for animal growth, development, and metabolism, but also a mediator for initiating growth activity of growth hormone. It plays an important role in transferring transmembrane information and regulating cell function by binding to tyrosine kinase receptors (insulin receptors). To better understand the role of insulin-related peptid…	http://dx.doi.org/10.1016/j.aquaculture.2013.05.038	Shi et al., 2013	NO	YES	NO	Assessment A							Definitely Low Risk	Not applicable	Probably High Risk	Probably Low Risk	Probably High Risk	Probably Low Risk	Level 2
7	Konstantinos	Cubero-Leon, Elena Puinean, A. Mirel Labadie, Pierre Ciocan, Corina Itoh, Naoki Kishida, Mitsuyo Osada, Makoto Minier, Christophe Hill, Elizabeth M. Rotchell, Jeanette M.	2012	Two CYP3A-like genes in the marine mussel Mytilus edulis: MRNA expression modulation following short-term exposure to endocrine disruptors	Marine Environmental Research	Members of the vertebrate CYP3A subfamily are involved in the metabolism of steroids and a wide range of xenobiotics. In this study two CYP3A- like mRNAs have been isolated from the mussel (Mytilus edulis), and their seasonal expression profile and modulation by estrogens examined. Sexual dimorphism of CYP3A- like mRNA expression was not observed in mussel gonads of individuals collected througho…	http://dx.doi.org/10.1016/j.marenvres.2011.11.012	Cubero-Leon et al., 2012	NO	NO	YES	Assessment B														Not applicable	Not applicable	Probably Low Risk	Probably High Risk	Probably Low Risk	Level 2
7.2	Konstantinos	Cubero-Leon, Elena Puinean, A. Mirel Labadie, Pierre Ciocan, Corina Itoh, Naoki Kishida, Mitsuyo Osada, Makoto Minier, Christophe Hill, Elizabeth M. Rotchell, Jeanette M.	2012	Two CYP3A-like genes in the marine mussel Mytilus edulis: MRNA expression modulation following short-term exposure to endocrine disruptors	Marine Environmental Research	Members of the vertebrate CYP3A subfamily are involved in the metabolism of steroids and a wide range of xenobiotics. In this study two CYP3A- like mRNAs have been isolated from the mussel (Mytilus edulis), and their seasonal expression profile and modulation by estrogens examined. Sexual dimorphism of CYP3A- like mRNA expression was not observed in mussel gonads of individuals collected througho…	http://dx.doi.org/10.1016/j.marenvres.2011.11.012	Cubero-Leon et al., 2012	YES	NO	NO	Assessment B	Not applicable	Not applicable	Probably Low Risk	Probably High Risk	Probably Low Risk	Level 2
8	Konstantinos	Akcha, F. Barranger, A. Bachère, E. Berthelin, C. Heude Piquemal, D. Alonso, P. Sallan, R. Rondon Dimastrogiovanni, G. Porte, C. Menard, D. Szczybelski, A. Benabdelmouna, A. Auffret, M. Rouxel, J. Burgeot, T.	2016	Effects of an environmentally relevant concentration of diuron on oyster genitors during gametogenesis: responses of early molecular and cellular markers and physiological impacts	Environmental Science and Pollution Research	Genitors of the Pacific oyster Crassostrea gigas were submitted during gametogenesis to a short pulse exposure to the herbicide diuron at a realistic environmental concentration. Histological analysis showed no effect of diuron on gametogenesis course, sex ratio and reproductive effort. A non-significant increase in testosterone and progesterone levels was observed in genitors exposed to the herb…	https://doi.org/10.1007/s11356-015-5969-2	Akcha et al., 2016	YES	NO	NO	Assessment B	Not applicable	Not applicable	Probably Low Risk	Probably High Risk	Probably Low Risk	Level 2
9.1	Konstantinos	Zheng, Bing Hui An, Li Hui Chang, Hong Liu, Ying Jiang, Zhi Qiang	2014	Evidence for the presence of sex steroid hormones in Zhikong scallop, Chlamys farreri	Journal of Steroid Biochemistry and Molecular Biology	To obtain evidence of the presence of sex steroid hormones in mollusks, hormone variation in the gonads of the Zhikong scallop Chlamys farreri was analyzed using UPLC-MS/MS. These were found, as expected, with concentrations of estrone (E1), 17beta-estradiol (E2), and testosterone (T) in the testes ranging from not detected (ND) to 0.07 ± 0.10, ND to 3.10 ± 2.00, and ND to 2.67 ± 1.55 ng/g wet we…	10.1016/j.jsbmb.2014.03.002	Zheng et al., 2014	YES	NO	NO	Assessment A	Probably Low Risk	Probably High Risk	Probably Low Risk	Probably High Risk	Definitely Low Risk	Level 2
9.2	Konstantinos	Zheng, Bing Hui An, Li Hui Chang, Hong Liu, Ying Jiang, Zhi Qiang	2014	Evidence for the presence of sex steroid hormones in Zhikong scallop, Chlamys farreri	Journal of Steroid Biochemistry and Molecular Biology	To obtain evidence of the presence of sex steroid hormones in mollusks, hormone variation in the gonads of the Zhikong scallop Chlamys farreri was analyzed using UPLC-MS/MS. These were found, as expected, with concentrations of estrone (E1), 17beta-estradiol (E2), and testosterone (T) in the testes ranging from not detected (ND) to 0.07 ± 0.10, ND to 3.10 ± 2.00, and ND to 2.67 ± 1.55 ng/g wet we…	10.1016/j.jsbmb.2014.03.002	Zheng et al., 2014	NO	YES	NO	Assessment A							Definitely Low Risk	Probably High Risk	Definitely High Risk	Probably Low Risk	Probably High Risk	Definitely Low Risk	Level 2
10	Konstantinos	Giulianelli Sebastián, Primost Mónica A, Lanari Claudia, Bigatti Gregorio	2020	RXR Expression in Marine Gastropods with Different Sensitivity to Imposex Development	Scientific Reports	The superposition of male sexual characteristics in female marine gastropods (imposex) represents one of the clearest ecological examples of organotin-mediated endocrine disruption. Recent evidences suggest that signaling pathways mediated by members of the nuclear receptor superfamily, RXR and PPARγ, are involved in the development of this pseudohermaphroditic condition. Here, we identified sign…	https://doi.org/10.1038/s41598-020-66402-1	Giulianelli et al., 2020	NO	YES	NO	Assessment B							Not applicable	Not applicable	Not applicable	Probably Low Risk	Probably Low Risk	Probably High Risk	Level 2
11	Konstantinos	Rosati, Luigi Agnese, Marisa Abagnale, Ludovico Aniello, Francesco Andreuccetti, Piero Prisco, Marina	2019	The Mussel Mytilus galloprovincialis in the Bay of Naples: New Insights on Oogenic Cycle and Its Hormonal Control	Anatomical Record	The aim of the present article was to investigate the oogenic cycle of Mytilus galloprovincialis sampled in the Bay of Naples, and to immunolocalize 3β-hydroxysteroid dehydrogenase (3β-HSD), 17β-hydroxysteroid dehydrogenase (17β-HSD), and P450 aromatase, enzymes involved in the synthesis of two sex hormones: testosterone and 17β-estradiol. We demonstrate that the oogenic cycle starts in late summ…	https://doi.org/10.1002/ar.24075	Rosati et al., 2019	NO	NO	YES	Assessment A														Probably High Risk	Probably High Risk	Probably Low Risk	Probably High Risk	Probably High Risk	Level 3
12.1	Konstantinos	Wang, Ting Kong, Hui Shang, Yueyong Dupont, Sam Peng, Jinxia Wang, Xinghuo Deng, Yuewen Hu, Menghong Wang, Youji	2021	Ocean acidification but not hypoxia alters the gonad performance in the thick shell mussel Mytilus coruscus	Marine Pollution Bulletin	Ocean acidification and hypoxia have become increasingly severe in coastal areas, and their co-occurrence poses emerging threats to coastal ecosystems. Here, we investigated the combined effects of ocean acidification and hypoxia on the reproductive capacity of the thick-shelled mussel Mytilus coruscus. Our results demonstrated low pH but not low oxygen induced decreased gonadosomatic index (GSI)…	https://doi.org/10.1016/j.marpolbul.2021.112282	Wang et al., 2021	YES	NO	NO	Assessment B	Not applicable	Not applicable	Probably Low Risk	Probably High Risk	Definitely Low Risk	Level 2
12.2	Konstantinos	Wang, Ting Kong, Hui Shang, Yueyong Dupont, Sam Peng, Jinxia Wang, Xinghuo Deng, Yuewen Hu, Menghong Wang, Youji	2021	Ocean acidification but not hypoxia alters the gonad performance in the thick shell mussel Mytilus coruscus	Marine Pollution Bulletin	Ocean acidification and hypoxia have become increasingly severe in coastal areas, and their co-occurrence poses emerging threats to coastal ecosystems. Here, we investigated the combined effects of ocean acidification and hypoxia on the reproductive capacity of the thick-shelled mussel Mytilus coruscus. Our results demonstrated low pH but not low oxygen induced decreased gonadosomatic index (GSI)…	https://doi.org/10.1016/j.marpolbul.2021.112282	Wang et al., 2021	NO	NO	YES	Assessment B														Not applicable	Not applicable	Probably Low Risk	Probably High Risk	Definitely Low Risk	Level 2
13	Konstantinos	Dagorn, Flore Couzinet-Mossion, Aurélie Kendel, Melha Beninger, Peter G. Rabesaotra, Vony Barnathan, Gilles Wielgosz-Collin, Gaëtane	2016	Exploitable lipids and fatty acids in the invasive oyster Crassostrea gigas on the French Atlantic coast	Marine Drugs	Economic exploitation is one means to offset the cost of controlling invasive species, such as the introduced Pacific oyster (Crassostrea gigas Thunberg) on the French Atlantic coast. Total lipid and phospholipid (PL) fatty acids (FAs) and sterols were examined in an invasive population of C. gigas in Bourgneuf Bay, France, over four successive seasons, with a view to identify possible sources of…	https://doi.org/10.3390/md14060104	Dagorn et al., 2016	YES	NO	NO	Assessment A	Probably High Risk	Not applicable	Probably Low Risk	Probably High Risk	Probably High Risk	Level 3
14	Konstantinos	Zeng, Manhong Chen, Dongbo Li, Qiuhong Chen, Hongmei Huang, Qingsong	2020	Estrogen receptor regulates immune defense by suppressing NF-κB signaling in the Crassostrea hongkongensis	Fish and Shellfish Immunology	The crosstalk between the estrogen receptor (ER) and NF-κB signalling pathways has merged in vertebrates and plays a key role in the control of genes involved in inflammation, cell proliferation and apoptosis. However, such crosstalk between the endocrine and immune systems needs to be explored in lower invertebrates. In this study, we identified a 2856-bp homologue of the estrogen receptor from …	https://doi.org/10.1016/j.fsi.2020.08.038	Zeng et al., 2020	NO	YES	NO	Assessment A							Definitely Low Risk	Probably High Risk	Probably Low Risk	Probably Low Risk	Probably High Risk	Probably High Risk	Level 2
15	Konstantinos	Abidli, Sami Castro, Luis Filipe Costa Lahbib, Youssef Reis-Henriques, Maria Armanda Trigui El Menif, Najoua Santos, Miguel Machado	2013	Imposex development in Hexaplex trunculus (Gastropoda: Caenogastropoda) involves changes in the transcription levels of the retinoid X receptor (RXR)	Chemosphere	In order to further demonstrate that TBT-induced imposex through RXR signaling is not species-specific, Hexaplex trunculus was selected as an experimental model species. We first isolated RXR in H. trunculus, and determined gene transcription through quantitative real-time PCR in key tissues (e.g., penis/penis-forming area and central nervous system:- CNS), upon exposure to tributyltin (TBT) (5 a…	http://dx.doi.org/10.1016/j.chemosphere.2013.06.054	Abidli et al., 2013	NO	YES	NO	Assessment B							Not applicable	Not applicable	Not applicable	Probably Low Risk	Probably High Risk	Probably Low Risk	Level 2
16	Konstantinos	Raingeard Damien, Bilbao Eider, Cancio Ibon, Cajaraville Miren P.	2013	Retinoid X receptor (RXR), estrogen receptor (ER) and other nuclear receptors in tissues of the mussel Mytilus galloprovincialis: Cloning and transcription pattern	Comparative Biochemistry and Physiology - A Molecular and Integrative Physiology	Bivalve molluscs accumulate chemical compounds from the environment that could cause alterations in lipid homeostasis and endocrine system. In vertebrates such cell processes are modulated by transcription factors belonging to the superfamily of nuclear receptors (NRs). The goal of this study was to clone fragments of mussel Mytilus galloprovincialis NR genes that could mediate cell responses suc…	http://dx.doi.org/10.1016/j.cbpa.2013.03.001	Raingeard et al., 2013	NO	YES	NO	Assessment A							Definitely Low Risk	Probably Low Risk	Probably High Risk	Probably Low Risk	Probably High Risk	Probably High Risk	Level 2
17	Konstantinos	Giusti, Arnaud Ducrot, Virginie Joaquim-Justo, Célia Lagadic, Laurent	2013	Testosterone levels and fecundity in the hermaphroditic aquatic snail Lymnaea stagnalis exposed to testosterone and endocrine disruptors	Environmental Toxicology and Chemistry	Endocrine disruptors are known to alter endogenous free and esterified levels of androgenic and estrogenic steroid hormones in aquatic mollusks. The origin of steroids in these animals, however, remains controversial. In the present study, free and esterified testosterone concentrations were measured in the hermaphroditic aquatic gastropod Lymnaea stagnalis exposed to molecules known for their an…	10.1002/etc.2234	Giusti et al., 2013	YES	NO	NO	Assessment A	Probably Low Risk	Probably High Risk	Probably Low Risk	Probably High Risk	Probably Low Risk	Level 2
18	Konstantinos	Nikonova, L. L. Nekhoroshev, M. V. Ryabushko, V. I.	2017	Total testosterone and estradiol in the gonads and gametes of the mussel Mytilus galloprovincialis Lam.	Journal of Evolutionary Biochemistry and Physiology	N/A	10.1134/S0022093017060114	Nikonova et al., 2017	YES	NO	NO	Assessment A	Probably High Risk	Probably High Risk	Probably Low Risk	Probably High Risk	Probably High Risk	Level 3
19.1 (HPLC)	Konstantinos	Lustrino, Danilo Silva, Alba C.M. Araujo, Iracema G. Tunholi, Victor M. Tunholi-Alves, Vinícius M. Castro, Rosane N. Carvalho, Denise P. Pinheiro, Jairo Marassi, Michelle P.	2017	Evidence of the presence of thyroid hormones in achatina fulica snails	Anais da Academia Brasileira de Ciencias	The objective of this study was to identify thyroid hormones and to examine their putative site of synthesis in Achatina fulica snails. For this purpose, radioimmunoassays were performed for T3 and T4 before and after long starvation with or without hemolymph deproteinization. Sodium/iodide symporter activity in vivo was analyzed through125I administration with and without KClO4 pretreatment. Onl…	https://doi.org/10.1590/0001-3765201720160698	Lustrino et al., 2017	YES	NO	NO	Assessment A	Probably High Risk	Probably High Risk	Probably Low Risk	Probably High Risk	Probably Low Risk	Level 2
19.2 (RIA)	Konstantinos	Lustrino, Danilo Silva, Alba C.M. Araujo, Iracema G. Tunholi, Victor M. Tunholi-Alves, Vinícius M. Castro, Rosane N. Carvalho, Denise P. Pinheiro, Jairo Marassi, Michelle P.	2017	Evidence of the presence of thyroid hormones in achatina fulica snails	Anais da Academia Brasileira de Ciencias	The objective of this study was to identify thyroid hormones and to examine their putative site of synthesis in Achatina fulica snails. For this purpose, radioimmunoassays were performed for T3 and T4 before and after long starvation with or without hemolymph deproteinization. Sodium/iodide symporter activity in vivo was analyzed through125I administration with and without KClO4 pretreatment. Onl…	https://doi.org/10.1590/0001-3765201720160698	Lustrino et al., 2017	YES	NO	NO	Assessment A	Probably High Risk	Probably High Risk	Probably Low Risk	Probably High Risk	Probably Low Risk	Level 2
20	Konstantinos	Afsar, Nuzhat Siddiqui, Ghazala Rasheed, Munawwer Ahmed, Viqar Uddin Khan, Afsar	2012	GC-MS analysis of fatty acids (FAs) of prosobranch gastropod species thais carinifera from pakistan coast (North Arabian Sea)	Journal of the Chemical Society of Pakistan	The fatty acids (FAs) composition was analyzed in digestive gland/gonad complex of male and female specimens of Thais carinifera by gas chromatography-mass spectrometry (GC-MS) technique in identification of fatty acids (FAs). Saturated fatty acids (SFA), monounsaturated fatty acids (MUFA), polyunsaturated fatty acids (PUFA) and steroidal components formed a large proportion of total lipids. Palm…	N/A	Afsar et al., 2012	YES	NO	NO	Assessment A	Probably High Risk	Not applicable	Probably Low Risk	Probably High Risk	Definitely High Risk	Level 3
21	Konstantinos	Binder, A. Ronja D. Pfaffl, Michael W. Hiltwein, Felix JuergenGeis, J. Beggel, Sebastian	2019	Does environmental stress affect cortisol biodistribution in freshwatermussels?	Conservation Physiology	As of today, regulation and physiological purpose of steroid hormones in invertebrates such as mussels are not completely understood. Many studies were able to show their presence, but their origin and genesis are not clear. Nevertheless, knowledge about changes in steroid hormone biodistribution in reaction to treatments could improve our understanding of their physiological functions in these s…	https://doi.org/10.1093/conphys/coz101	Binder et al., 2019	YES	NO	NO	Assessment A	Probably High Risk	Probably High Risk	Probably Low Risk	Probably Low Risk	Probably Low Risk	Level 2
22	Konstantinos	Zabrzańska Sandra, Smolarz Katarzyna, Hallmann Anna, Konieczna Lucyna, Baczek Tomasz, Wołowicz Maciej	2015	Sex-related differences in steroid concentrations in the blue mussel (Mytilus edulis trossulus) from the southern Baltic Sea	Comparative Biochemistry and Physiology -Part A : Molecular and Integrative Physiology	This paper reports on sex-related differences in free steroid hormone concentrations including the concentrations of three naturally occurring estrogens (17β-estradiol E2, estrone E1, and estriol E3) and one androgen (testosterone T) in the tissues (gills and gonads) of the blue mussel Mytilus edulis trossulus sampled from the Gulf of Gdańsk (Baltic Sea, Poland). The dissimilarity in steroid conc…	https://doi.org/10.1016/j.cbpa.2014.12.029	Zabrzańska et al., 2015	YES	NO	NO	Assessment A	Probably Low Risk	Probably High Risk	Probably Low Risk	Probably High Risk	Probably Low Risk	Level 2
23	Konstantinos	Abd El-Atti Mahmoud S., El-Sayed Ashraf S.A., Said Radwa M.	2020	Usage of pharmaceutical contraceptive drug for controlling Eobania vermiculata snails by baits technique	Heliyon	The present study focused on evaluating the effects of oral administration of three different concentrations of Yasmin® combined contraceptive pills (estrogen and progesterone) on reproductive hormones levels, histology of the ovotestis and rate of oviposition of E. vermiculata for two months using baits technique. The levels of anti-müllerian hormone (AMH), Follicle stimulating hormone (FSH), Lu…	https://doi.org/10.1016/j.heliyon.2020.e05630	Abd El-Atti et al., 2020	YES	NO	NO	Assessment B	Not applicable	Not applicable	Probably Low Risk	Probably High Risk	Probably Low Risk	Level 2
24	Konstantinos	Hallmann, Anna Smolarz, Katarzyna Konieczna, Lucyna Zabrzańska, Sandra Belka, Mariusz Baczek, Tomasz	2016	LC-MS measurment of free steroids in mussels (Mytilus trossulus) from the southern Baltic Sea	Journal of Pharmaceutical and Biomedical Analysis	The aim of this study was to identify and quantify natural steroid hormones (17β-estradiol E2, estriol E3, estrone E1, testosterone T) and xenoestrogen (17α-ethinylestradiol EE2) in gills and gonads of Mytilus trossulus from the Gulf of Gdańsk, Poland, using the LC-MS technique based on the enzymatic digestion of tissues, SPE extraction, and subsequent LC-MS analysis of the eluates.As a result, s…	https://doi.org/10.1016/j.jpba.2015.09.013	Hallmann et al., 2016	YES	NO	NO	Assessment A	Probably Low Risk	Probably High Risk	Probably Low Risk	Probably High Risk	Probably Low Risk	Level 2
25	Konstantinos	Smolarz, Katarzyna Zabrzańska, Sandra Konieczna, Lucyna Hallmann, Anna	2018	Changes in steroid profiles of the blue mussel Mytilus trossulus as a function of season, stage of gametogenesis, sex, tissue and mussel bed depth	General and Comparative Endocrinology	This paper describes changes in the content of free steroid hormones e.g. testosterone (T), estradiol-17β (E2), estrone (E1) and estriol (E3) of Mytilus trossulus from the southern Baltic Sea as a function of season, stage of gametogenesis, sex, tissue (gonadal and somatic) and depth. The highest levels of T, E2, E1 and E3 were found in mussels sampled in spring and summer while the lowest levels…	https://doi.org/10.1016/j.ygcen.2017.12.006	Smolarz et al., 2018	YES	NO	NO	Assessment A	Probably Low Risk	Probably High Risk	Probably Low Risk	Probably High Risk	Probably Low Risk	Level 2
26	Konstantinos	Dimastrogiovanni, Giorgio Fernandes, Denise Bonastre, Marta Porte, Cinta	2015	Progesterone is actively metabolized to 5α-pregnane-3,20-dione and 3β-hydroxy-5α-pregnan-20-one by the marine mussel Mytilus galloprovincialis	Aquatic Toxicology	Progesterone (P4) and synthetic progestins enter the aquatic environment through wastewater treatment plant effluents and agricultural run-off, posing potential risks to aquatic organisms due to their biological activity. P4 is a precursor of a number of steroids in vertebrates, including estrogens and androgens. Mussels Mytilus galloprovincialis were exposed to P4 at the ng to low μg/L range (0.…	http://dx.doi.org/10.1016/j.aquatox.2015.05.018	Dimastrogiovanni et al., 2015	YES	NO	NO	Assessment A	Probably Low Risk	Probably High Risk	Probably Low Risk	Probably High Risk	Probably High Risk	Level 2
27	Konstantinos	Liu, J. Zhang, Z. Zhang, L. Liu, X. Yang, D. Ma, X.	2014	Variations of estradiol-17β and testosterone levels correlated with gametogenesis in the gonad of Zhikong scallop (Chlamys farreri) during annual reproductive cycle	Canadian Journal of Zoology	To assess the potential roles of sex steroids in modulating reproductive processes in the Zhikong scallop (Chlamys farreri (Jones and Preston, 1904)), variations in estradiol-17β (E2) and testosterone (T) levels in gonads were examined monthly from January to December 2012 by enzyme-linked immunosorbent assay (ELISA). The mean concentrations of E2 and T in gonads ranged from 75.07 to 666.24 pg/g …	https://doi.org/10.1139/cjz-2013-0202	Liu et al., 2014	YES	NO	NO	Assessment A	Probably High Risk	Probably High Risk	Probably Low Risk	Probably Low Risk	Probably High Risk	Level 2
28	Konstantinos	Tian, Shuangmei Pan, Luqing Tao, Yanxia Sun, Xiaohua	2015	Environmentally relevant concentrations of benzo[a]pyrene affect steroid levels and affect gonad of male scallop Chlamys farreri	Ecotoxicology and Environmental Safety	Sexually mature male Chlamys farreri were exposed to benzo[a]pyrene for 10 days at four concentrations at 0, 0.025, 0.5 and 10. μg/L. Fluctuations in sex steroids during the exposure period were observed, which indicated that sex steroids have a role in gamete development. Exposure to B[a]P altered levels of 17β-estradiol, testosterone, and progesterone. Furthermore, B[a]P treatments induced oxid…	https://doi.org/10.1016/j.ecoenv.2015.01.019	Tian et al., 2015	YES	NO	NO	Assessment B	Not applicable	Not applicable	Probably Low Risk	Probably High Risk	Probably High Risk	Level 2
29	Konstantinos	Zapata-Restrepo, Lina M. Hauton, C. Williams, I. D. Jensen, Antony C. Hudson, Malcolm D.	2019	Effects of the interaction between temperature and steroid hormones on gametogenesis and sex ratio in the European flat oyster (Ostrea edulis)	Comparative Biochemistry and Physiology -Part A : Molecular and Integrative Physiology	Throughout Europe, populations of Ostrea edulis have been in decline since the 1970s. Temperature has an important influence on physiological, biochemical and reproductive attributes of oysters. It is also the most easily modulated environmental factor in hatcheries, so it is useful to understand the implications of temperature variation in driving gametogenesis and sex development in a protandro…	https://doi.org/10.1016/j.cbpa.2019.06.023	Zapata-Restrepo et al., 2019	YES	NO	NO	Assessment A	Probably High Risk	Probably High Risk	Probably Low Risk	Probably High Risk	Probably Low Risk	Level 2
30	Konstantinos	Rossato, M. Castro, I. B. Paganini, C. L. Colares, E. P. Fillmann, G. Pinho, G. L.L.	2016	Sex steroid imbalances in the muricid Stramonita haemastoma from TBT contaminated sites	Environmental Science and Pollution Research	Imposex incidence, organotin tissue levels, and sex steroid (free and esterified testosterone and estradiol) levels were assessed in Stramonita haemastoma from Babitonga Bay (Santa Catarina State, Southern Brazil). The imposex levels showed a reduction when compared to a previous evaluation performed in the same area. In spite of that, the detected imposex incidence indicated the occurrence of tr…	https://doi.org/10.1007/s11356-015-5942-0	Rossato et al., 2016	YES	NO	NO	Assessment B	Not applicable	Not applicable	Probably Low Risk	Probably High Risk	Probably Low Risk	Level 2
31	Konstantinos	Ibrahim, Amina M. Ghoname, Samah I.	2018	Molluscicidal impacts of Anagallis arvensis aqueous extract on biological, hormonal, histological and molecular aspects of Biomphalaria alexandrina snails	Experimental Parasitology	Controlling of Biomphalaria alexandrina snails by plant molluscicides is the cornerstone in treating schistosomiasis in Egypt. The objective of this study is, to evaluate the molluscicidal activity of the aqueous leaves extract of Anagallis arvensis against B. alexandrina snails. The present results showed that this aqueous extract was lethal for B. alexandrina snails at (LC50 37.9 mg/l; LC90 48.…	https://doi.org/10.1016/j.exppara.2018.07.014	Ibrahim et al., 2018	YES	NO	NO	Assessment B	Not applicable	Not applicable	Probably Low Risk	Probably High Risk	Probably High Risk	Level 2
32	Konstantinos	Abdel-Hamid, Hoda Mekawey, Amal A I	2014	BIOLOGICAL AND HEMATOLOGICAL RESPONSES OF BIOMPHALARIA ALEXANDRINA TO MYCOBIOSYNTHSIS SILVER NANOPARTICLES	Journal of the Egyptian Society of Parasitology	Silver nanoparticles (AgPNs) extracts were prepared from seven Seven fungal isolates were evaluated through measuring their toxicity against Biomphalaria alexandrina snails. The effects of the two promising Paecilomyces variotii and Aspergillus niger AgNPs sub- lethal concentrations (LC10 & LC25) on the levels of steroid sex hormones, liver enzymes, total protein, lipids, albumin, glucose, total …	https://doi.org/10.12816/0007866	Abdel-Hamid et al., 2014	YES	NO	NO	Assessment B	Not applicable	Not applicable	Probably Low Risk	Probably High Risk	Definitely High Risk	Level 2
33.1	Konstantinos	Huang, Wen Xu, Fei Qu, Tao Zhang, Rui Li, Li Que, Huayong Zhang, Guofan	2015	Identification of thyroid hormones and functional characterization of thyroid hormone receptor in the pacific oyster Crassostrea gigas provide insight into evolution of the thyroid hormone system	PLoS ONE	Thyroid hormones (THs) play important roles in development, metamorphosis, and metabolism in vertebrates. During the past century, TH functions were regarded as a synapomorphy of vertebrates. More recently, accumulating evidence has gradually convinced us that TH functions also occur in invertebrate chordates. To date, however, TH-related studies in non-chordate invertebrates have been limited. I…	https://doi.org/10.1371/journal.pone.0144991	Huang et al., 2015	YES	NO	NO	Assessment A	Probably Low Risk	Probably Low Risk	Probably Low Risk	Probably High Risk	Probably High Risk	Level 2
33.2	Konstantinos	Huang, Wen Xu, Fei Qu, Tao Zhang, Rui Li, Li Que, Huayong Zhang, Guofan	2015	Identification of thyroid hormones and functional characterization of thyroid hormone receptor in the pacific oyster Crassostrea gigas provide insight into evolution of the thyroid hormone system	PLoS ONE	Thyroid hormones (THs) play important roles in development, metamorphosis, and metabolism in vertebrates. During the past century, TH functions were regarded as a synapomorphy of vertebrates. More recently, accumulating evidence has gradually convinced us that TH functions also occur in invertebrate chordates. To date, however, TH-related studies in non-chordate invertebrates have been limited. I…	https://doi.org/10.1371/journal.pone.0144991	Huang et al., 2015	NO	YES	NO	Assessment A							Definitely Low Risk	Probably Low Risk	Definitely Low Risk	Probably Low Risk	Probably High Risk	Probably High Risk	Level 2
34	Konstantinos	Rizk, Maha Z. Metwally, Nadia S. Hamed, Manal A. Mohamed, Azza M.	2012	Correlation between steroid sex hormones, egg laying capacity and cercarial shedding in Biomphalaria alexandrina snails after treatment with Haplophyllum tuberculatum	Experimental Parasitology	Schistosomiasis is considered the second most pre-valiant worldwide parasitic disease ranked next to malaria. It has significant economic and public health consequences in many developing countries. Several ways have been practiced in order to bring the disease under an adequate control through the breakage of the life cycle of the parasite. Snail control could be regarded as a rapid and efficien…	https://doi.org/10.1016/j.exppara.2012.06.011	Rizk et al., 2012	YES	NO	NO	Assessment B	Not applicable	Not applicable	Probably Low Risk	Probably High Risk	Probably High Risk	Level 2
35	Konstantinos	Chong Sánchez, Fabiola Enriquez Díaz, Martha Murillo Rodríguez, Eric Aldana Aranda, Dalila	2019	First use of a non-invasive technique for determination of sex hormones in the queen conch Lobatus gigas, Mollusca Gastropoda	Aquaculture International	Profiles were generated of the sex hormones estrogen, progesterone, and testosterone in the marine snail Lobatus gigas every 2 months for 1 year. A non-invasive technique involving feces collection was used. Hormones were extracted from the feces with 80% methanol. After filtering, hormone concentrations were measured by high-performance liquid chromatography and a UV detector. All three sex horm…	https://doi.org/10.1007/s10499-018-0336-1	Chong Sánchez et al., 2019	YES	NO	NO	Assessment A	Probably High Risk	Probably High Risk	Probably Low Risk	Probably High Risk	Probably Low Risk	Level 2
36	Konstantinos	Avila-Poveda, Omar Hernando Montes-Pérez, Rubén Cornelio Koueta, Noussithé Benítez-Villalobos, Francisco Ramírez-Pérez, Jorge Saúl Jimenez-Gutierrez, L. R. Rosas, Carlos	2015	Seasonal changes of progesterone and testosterone concentrations throughout gonad maturation stages of the Mexican octopus, Octopus maya (Octopodidae: Octopus)	Molluscan Research	Variations in progesterone (P4) and testosterone (T) levels in the gonad of Octopus maya from Sisal in Yucatan State, Mexico, were investigated by radioimmunoassays and in relation to four gonad maturation stages (GMS) and to the reproductive cycle, as represented by two maturity indices (microscopic ‘MiMI’ and macroscopic ‘MaMI’). According to the GMS and the maturity indices, the reproductive s…	https://doi.org/0.1080/13235818.2015.1045055	Avila-Poveda et al., 2015	YES	NO	NO	Assessment A	Probably Low Risk	Probably High Risk	Probably Low Risk	Probably Low Risk	Probably Low Risk	Level 2
37.1	Konstantinos	Zhang, Zonghang Bai, Qingqing Xu, Xiuwen Zhang, Xiumei	2021	Effects of the dominance hierarchy on social interactions, cortisol level, HPG-axis activities and reproductive success in the golden cuttlefish Sepia esculenta	Aquaculture	Dominance hierarchies are ubiquitous among group-living animals and markedly affect growth performance, metabolism, agonistic interactions, and stress-related physiology in vertebrates. However, few studies have investigated the effects of dominance hierarchies on the hypothalamic-pituitary-gonadal (HPG) axis and reproduction, especially in cephalopods. In this study, we employed an economically …	https://doi.org/10.1016/j.aquaculture.2020.736059	Zhang et al., 2021	YES	NO	NO	Assessment A	Probably High Risk	Probably High Risk	Probably Low Risk	Probably High Risk	Probably Low Risk	Level 2
37.2	Konstantinos	Zhang, Zonghang Bai, Qingqing Xu, Xiuwen Zhang, Xiumei	2021	Effects of the dominance hierarchy on social interactions, cortisol level, HPG-axis activities and reproductive success in the golden cuttlefish Sepia esculenta	Aquaculture	Dominance hierarchies are ubiquitous among group-living animals and markedly affect growth performance, metabolism, agonistic interactions, and stress-related physiology in vertebrates. However, few studies have investigated the effects of dominance hierarchies on the hypothalamic-pituitary-gonadal (HPG) axis and reproduction, especially in cephalopods. In this study, we employed an economically …	https://doi.org/10.1016/j.aquaculture.2020.736059	Zhang et al., 2021	NO	YES	NO	Assessment A							Probably Low Risk	Probably High Risk	Definitely High Risk	Probably Low Risk	Probably High Risk	Probably Low Risk	Level 2
37.3	Konstantinos	Zhang, Zonghang Bai, Qingqing Xu, Xiuwen Zhang, Xiumei	2021	Effects of the dominance hierarchy on social interactions, cortisol level, HPG-axis activities and reproductive success in the golden cuttlefish Sepia esculenta	Aquaculture	Dominance hierarchies are ubiquitous among group-living animals and markedly affect growth performance, metabolism, agonistic interactions, and stress-related physiology in vertebrates. However, few studies have investigated the effects of dominance hierarchies on the hypothalamic-pituitary-gonadal (HPG) axis and reproduction, especially in cephalopods. In this study, we employed an economically …	https://doi.org/10.1016/j.aquaculture.2020.736059	Zhang et al., 2021	NO	NO	YES	Assessment A														Probably Low Risk	Probably High Risk	Probably Low Risk	Probably High Risk	Probably Low Risk	Level 2
38	Konstantinos	Zhu, Xiaojing Guo, Chunyang Lin, Chongyuan Wang, Danli Wang, Chunlin Xu, Shanliang	2018	Estradiol-17β and testosterone levels during the annual reproductive cycle of in Mytilus coruscus	Animal Reproduction Science	The aim of the study was to examine seasonal variations in the estradiol-17β (E2) and testosterone (T) levels in the gonad of Mytilus coruscus in relation to the reproductive cycle. M. coruscus individuals were obtained from March 2012 to February 2013 and gonadal tissue was studied by histological analysis and transmission electron microscopy. Histological data revealed that gametogenesis occurs…	https://doi.org/10.1016/j.anireprosci.2018.06.015	Zhu et al., 2018	YES	NO	NO	Assessment A	Probably High Risk	Probably High Risk	Probably Low Risk	Probably High Risk	Probably Low Risk	Level 2
39.1	Konstantinos	Gesto, M. Ruivo, R. Páscoa, I. André, A. Castro, L. F.C. Santos, M. M.	2016	Retinoid level dynamics during gonad recycling in the limpet Patella vulgata	General and Comparative Endocrinology	Germ cell commitment and meiosis initiation are among the multitude of physiological roles of retinoic acid (RA) in vertebrates. Acting via receptor-mediated transcription, RA induces the expression of meiotic factors, triggering meiosis. Contrasting with vertebrates, invertebrate RA metabolism is scarcely understood. Still, some physiological processes appear to be conserved. Here we set to eval…	http://dx.doi.org/10.1016/j.ygcen.2015.10.017	Gesto et al., 2016	YES	NO	NO	Assessment A	Probably Low Risk	Probably High Risk	Probably Low Risk	Probably High Risk	Probably High Risk	Level 2
39.2	Konstantinos	Gesto, M. Ruivo, R. Páscoa, I. André, A. Castro, L. F.C. Santos, M. M.	2016	Retinoid level dynamics during gonad recycling in the limpet Patella vulgata	General and Comparative Endocrinology	Germ cell commitment and meiosis initiation are among the multitude of physiological roles of retinoic acid (RA) in vertebrates. Acting via receptor-mediated transcription, RA induces the expression of meiotic factors, triggering meiosis. Contrasting with vertebrates, invertebrate RA metabolism is scarcely understood. Still, some physiological processes appear to be conserved. Here we set to eval…	http://dx.doi.org/10.1016/j.ygcen.2015.10.017	Gesto et al., 2016	NO	YES	NO	Assessment A							Probably Low Risk	Probably Low Risk	Probably Low Risk	Probably Low Risk	Probably High Risk	Probably High Risk	Level 2
40	Konstantinos	Gesto, Manuel Castro, L. Filipe C. Reis-Henriques, Maria Armanda Santos, Miguel Machado	2012	Retinol metabolism in the mollusk osilinus lineatus indicates an ancient origin for retinyl ester storage capacity	PLoS ONE	Although retinoids have been reported to be present and active in vertebrates and invertebrates, the presence of mechanisms for retinoid storage in the form of retinyl esters, a key feature to maintain whole-organism retinoid homeostasis, have been considered to date a vertebrate innovation. Here we demonstrate for the first time the presence of retinol and retinyl esters in an invertebrate lopho…	https://doi.org/10.1371/journal.pone.0035138	Gesto et al., 2012	YES	NO	NO	Assessment A	Probably Low Risk	Probably High Risk	Probably Low Risk	Probably High Risk	Probably Low Risk	Level 2
41	Konstantinos	Hurtado, Miguel A. Racotta, Ilie S. Arcos, Fabiola Morales-Bojórquez, Enrique Moal, Jeanne Soudant, Philippe Palacios, Elena	2012	Seasonal variations of biochemical, pigment, fatty acid, and sterol compositions in female Crassostrea corteziensis oysters in relation to the reproductive cycle	Comparative Biochemistry and Physiology - B Biochemistry and Molecular Biology	Wild female Crassostrea corteziensis oyster (n = 245) were analyzed over one year to understand the main ecophysiological events associated to gonad development. Different indicators (mainly biochemical) were analyzed to infer: i) utilization and accumulation of energy reserves (e.g. neutral lipids, carbohydrates, proteins; vitellogenin), ii) membrane components provided by the diet as essential …	https://doi.org/10.1016/j.cbpb.2012.05.011	Hurtado et al., 2012	YES	NO	NO	Assessment A	Probably High Risk	Not applicable	Probably Low Risk	Probably High Risk	Probably Low Risk	Level 2
42	Konstantinos	Avila-Poveda, Omar Hernando Montes-Pérez, Ruben Cornelio Benitez-Villalobos, Francisco Rosas, Carlos	2013	Development and validation of a solid-phase radioimmunoassay for measuring progesterone and testosterone in octopus gonad extracts	Malacologia	Commercially available radioimmunoassays (RIA) with 125I-labeled hormones were adapted, developed and validated to quantify progesterone and testosterone in gonad extracts of Octopus maya, considered an easily domesticated species with potential in aquaculture. Development of the RIAs was divided into four phases: (1) extraction of progesterone and testosterone from gonads, (2) preparation of gon…	https://doi.org/10.4002/040.056.0209	Avila-Poveda et al., 2013	YES	NO	NO	Assessment A	Probably High Risk	Probably High Risk	Probably Low Risk	Probably Low Risk	Probably Low Risk	Level 2
43	Konstantinos	Mezghani-Chaari, Sawssan Machreki-Ajimi, Monia Hamza-Chaffai, Amel Minier, Christophe	2017	High estradiol exposure disrupts the reproductive cycle of the clam Ruditapes decussatus in a sex-specific way	Environmental Science and Pollution Research	Bivalve species may be susceptible to environmental estrogenic compounds including estradiol (E2). However, they are able to biotransform the hormone quite readily and inactivate its estrogenic action. To study the long-term effects of elevated free E2 tissue levels, we transiently exceeded the biotransformation capacity of the clam Ruditapes decussatus by exposing them with high E2 concentration…	https://doi.org/10.1007/s11356-017-0146-4	Mezghani-Chaari et al., 2017	YES	NO	NO	Assessment A	Probably High Risk	Probably High Risk	Probably Low Risk	Probably High Risk	Probably High Risk	Level 3
44.1	Konstantinos	Jianbin Ni, Zhen Zeng, Caihuan Ke	2013	Sex steroid levels and expression patterns of estrogen receptor gene in the oyster Crassostrea angulata during reproductive cycle | Elsevier Enhanced Reader	Aquaculture	Temporal variations in estradiol-17β (E2) and testosterone (T) levels from initiation to partially spent stages of Fujian oyster, Crassostrea angulata from China were investigated by enzyme-linked immunosorbent assay. E2 concentration varying between 95.97 and 280.98 pg/g wet weight in the female gonads was higher than that in the male gonads (P < 0.05), while T concentration ranging from 16.06 t…	https://doi.org/10.1016/j.aquaculture.2012.11.023	Jianbin Ni et al., 2013	YES	NO	NO	Assessment A	Probably High Risk	Probably High Risk	Probably Low Risk	Probably High Risk	Probably Low Risk	Level 2
44.2	Konstantinos	Jianbin Ni, Zhen Zeng, Caihuan Ke	2013	Sex steroid levels and expression patterns of estrogen receptor gene in the oyster Crassostrea angulata during reproductive cycle | Elsevier Enhanced Reader	Aquaculture	Temporal variations in estradiol-17β (E2) and testosterone (T) levels from initiation to partially spent stages of Fujian oyster, Crassostrea angulata from China were investigated by enzyme-linked immunosorbent assay. E2 concentration varying between 95.97 and 280.98 pg/g wet weight in the female gonads was higher than that in the male gonads (P < 0.05), while T concentration ranging from 16.06 t…	https://doi.org/10.1016/j.aquaculture.2012.11.023	Jianbin Ni et al., 2013	NO	YES	NO	Assessment A							Definitely Low Risk	Probably Low Risk	Probably Low Risk	Probably Low Risk	Probably Low Risk	Probably Low Risk	Level 1
45	Konstantinos	Cappello, Tiziana Fernandes, Denise Maisano, Maria Casano, Andrea Bonastre, Marta Bebianno, Maria João Mauceri, Angela Fasulo, Salvatore Porte, Cinta	2017	Sex steroids and metabolic responses in mussels Mytilus galloprovincialis exposed to drospirenone	Ecotoxicology and Environmental Safety	Drospirenone (DRO) is a synthetic progestin derived from 17α-spironolactone with a pharmacological mechanism of action similar to progesterone. Despite its wide use as pharmaceutical and consequent continuous release into the aquatic environment, DRO effects have been poorly investigated on aquatic biota. In order to unravel the toxicity mechanisms of DRO, mussels Mytilus galloprovincialis were e…	https://doi.org/10.1016/j.ecoenv.2017.05.031	Cappello et al., 2017	YES	NO	NO	Assessment B	Not applicable	Not applicable	Probably Low Risk	Probably High Risk	Probably High Risk	Level 2
46	Konstantinos	Goto, Yasuo Kajiwara, Masaaki Yanagisawa, Yuta Hirose, Hidenori Yoshimi, Tatsuya Umemura, Mariko Nakano, Haruo Takahashi, Shigeru Shida, Yasuo Iguchi, Taisen Takahashi, Yuji Miura, Takashi	2012	Detection of vertebrate-type steroid hormones and their converting activities in the neogastropod Thais clavigera (Küster, 1858)	Journal of Molluscan Studies	Knowledge of the regulation of molluscan reproductive systems is limited. Many studies have described how the development and maturation of molluscan gonads are regulated by oestrogen. Vertebrate-type oestrogen, 17β-oestradiol, has been detected in molluscs and its concentration in the gonads has been suggested to change in conjunction with reproductive cycles. However, it is unclear if molluscan…	https://doi.org/10.1093/mollus/eys001	Goto et al., 2012	YES	NO	NO	Assessment A	Probably High Risk	Probably High Risk	Probably Low Risk	Probably High Risk	Definitely High Risk	Level 3
47	Konstantinos	Hultin, Cecilia L. Hallgren, Per Persson, Anders Hansson, Maria C.	2014	Identification of an estrogen receptor gene in the natural freshwater snail Bithynia tentaculata	Gene	Mollusks have received increasing interest in ecotoxicological studies but so far the available scientific analyses of how their genes are affected by anthropogenic pollutants are scarce. The focus of this study is to identify an estrogen receptor (er) gene in the common prosobranch snail Bithynia tentaculata and to test a hypothesis that 17α-Ethinylestradiol (EE2) will modulate er gene expressio…	https://doi.org/10.1016/j.gene.2014.02.039	Hultin et al., 2014	NO	YES	NO	Assessment A							Definitely Low Risk	Probably Low Risk	Definitely Low Risk	Probably Low Risk	Probably High Risk	Probably Low Risk	Level 1
48.1	Konstantinos	Huang, Wen Xu, Fei Li, Li Que, Huayong Zhang, Guofan	2019	The transcription of iodothyronine deiodinase genes is regulated by thyroid hormone receptor in the Pacific oyster Crassostrea gigas	Journal of Oceanology and Limnology	Thyroid hormones (THs) are indispensable for each phyla in Chordata, while their functions in the non-chordate invertebrates are indistinct. Studies on the TH system in non-chordate invertebrates are important for understanding the evolution of TH system and may be applied in aquaculture or biofouling control at the same time. Iodothyronine deiodinases are keys to studying the TH system, as they …	https://doi.org/10.1007/s00343-019-8207-9	Huang et al., 2019	YES	NO	NO	Assessment A	Probably High Risk	Probably High Risk	Probably Low Risk	Probably High Risk	Definitely High Risk	Level 3
48.2	Konstantinos	Huang, Wen Xu, Fei Li, Li Que, Huayong Zhang, Guofan	2019	The transcription of iodothyronine deiodinase genes is regulated by thyroid hormone receptor in the Pacific oyster Crassostrea gigas	Journal of Oceanology and Limnology	Thyroid hormones (THs) are indispensable for each phyla in Chordata, while their functions in the non-chordate invertebrates are indistinct. Studies on the TH system in non-chordate invertebrates are important for understanding the evolution of TH system and may be applied in aquaculture or biofouling control at the same time. Iodothyronine deiodinases are keys to studying the TH system, as they …	https://doi.org/10.1007/s00343-019-8207-9	Huang et al., 2019	NO	YES	NO	Assessment A							Probably High Risk	Probably High Risk	Definitely High Risk	Probably Low Risk	Probably High Risk	Probably High Risk	Level 3
49	Konstantinos	Rojas-garcía, A E Robledo-marenco, M L Barrón-vivanco, B S	2014	Exposure to tributyltin chloride induces penis and vas deferens development and increases RXR expression in females of the purple snail ( Plicopurpura pansa ) Abstract Tributyltin ( TBT ) and its derivatives are widely used as antifouling paints for ships	Invertebrate Survival Journal	Tributyltin (TBT) and its derivatives are widely used as antifouling paints for ships, resulting in their being released into the marine environment. Aquatic invertebrates, particularly marine gastropods, are extremely sensitive to TBT and undergo changes in the imposition of male secondary sex characteristics in response to exposure. This study aimed to evaluate the development of imposex and th…	N/A	Rojas-garcía et al., 2014	NO	YES	NO	Assessment B							Not applicable	Not applicable	Not applicable	Probably Low Risk	Probably High Risk	Probably High Risk	Level 2
50	Konstantinos	Li, Yi Feng Cheng, Yu Lan Chen, Ke Cheng, Zhi Yang Zhu, Xin C. R. Cardoso, João Liang, Xiao Zhu, You Ting Power, Deborah M. Yang, Jin Long	2020	Thyroid hormone receptor: A new player in epinephrine-induced larval metamorphosis of the hard-shelled mussel	General and Comparative Endocrinology	Many marine invertebrate larvae undergo a dramatic morphological and physiological transition from a planktonic larva to a benthic juvenile. The mechanisms of this metamorphosis in bivalves are mainly unknown. The recent identification in bivalves of a thyroid hormone receptor (TR) gene raises the possibility that as occurs in vertebrate metamorphosis, TRs regulate this developmental process. An …	https://doi.org/10.1016/j.ygcen.2019.113347	Li et al., 2020	NO	YES	NO	Assessment A							Definitely Low Risk	Probably Low Risk	Probably Low Risk	Probably Low Risk	Probably High Risk	Probably Low Risk	Level 1
51	Konstantinos	Carter, Christopher J. Rand, Christopher Mohammad, Imtiaz Lepp, Amanda Vesprini, Nicholas Wiebe, Olivia Carlone, Robert Spencer, Gaynor E.	2015	Expression of a retinoic acid receptor (RAR)-like protein in the embryonic and adult nervous system of a protostome species	Journal of Experimental Zoology Part B: Molecular and Developmental Evolution	The vitamin A metabolite, retinoic acid, is an important molecule in nervous system development and regeneration in vertebrates. Retinoic acid signaling in vertebrates is mediated by two classes of nuclear receptors, the retinoid X receptors (RXRs) and the retinoic acid receptors (RARs). Recently, evidence has emerged to suggest that many effects of retinoic acid are conserved between vertebrate …	https://doi.org/10.1002/jez.b.22604	Carter et al., 2015	NO	YES	NO	Assessment A							Definitely Low Risk	Probably Low Risk	Definitely High Risk	Probably Low Risk	Probably Low Risk	Probably High Risk	Level 2
52	Konstantinos	Lü, Zhenming Zhu, Kehua Pang, Zan Liu, Liqin Jiang, Lihua Liu, Bingjian Shi, Huilai Ping, Hongling Chi, Changfeng Gong, Li	2019	Identification, characterization and mRNA transcript abundance profiles of estrogen related receptor (ERR) in Sepiella japonica imply its possible involvement in female reproduction	Animal Reproduction Science	Estrogen related receptors (ERRs) are widely detected in vertebrates and apparently have functions in reproduction. The functions of ERRs in reproduction of invertebrates, especially in mollusk cephalopods, are largely unknown. In the present study, An homologue of vertebrate ERR gene was first cloned from female Sepiella japonica, an important Cephalopod species in coastal water of China. Result…	https://doi.org/10.1016/j.anireprosci.2019.106231	Lü et al., 2019	NO	YES	NO	Assessment A							Probably Low Risk	Probably Low Risk	Probably Low Risk	Probably Low Risk	Probably High Risk	Probably High Risk	Level 2
53.1	Konstantinos	Omran, Nahla El Sayed El Shazly	2012	Testosterone, gonadotropins and androgen receptor during spermatogenesis of Biomphalaria alexandrina snails (Pulmonata: Basommatophora)	Reproductive Biology	Endocrine regulation of reproductive processes of the snail Biomphalaria alexandrina is poorly recognized. Thus, the aims of the study were: (1) to acquire histological images of the ovotestis; (2) to determine the hemolymph concentrations of testosterone (T) and gonadotropic hormones (luteinizing hormone: LH and follicle stimulating hormone: FSH), (3) to demonstrate androgen receptor (AR) immuno…	https://doi.org/10.1016/j.repbio.2012.10.002	Omran, 2012	YES	NO	NO	Assessment A	Probably High Risk	Probably High Risk	Probably Low Risk	Probably High Risk	Probably Low Risk	Level 2
53.2	Konstantinos	Omran, Nahla El Sayed El Shazly	2012	Testosterone, gonadotropins and androgen receptor during spermatogenesis of Biomphalaria alexandrina snails (Pulmonata: Basommatophora)	Reproductive Biology	Endocrine regulation of reproductive processes of the snail Biomphalaria alexandrina is poorly recognized. Thus, the aims of the study were: (1) to acquire histological images of the ovotestis; (2) to determine the hemolymph concentrations of testosterone (T) and gonadotropic hormones (luteinizing hormone: LH and follicle stimulating hormone: FSH), (3) to demonstrate androgen receptor (AR) immuno…	https://doi.org/10.1016/j.repbio.2012.10.002	Omran, 2012	NO	YES	NO	Assessment A							Probably High Risk	Probably High Risk	Definitely High Risk	Probably Low Risk	Probably High Risk	Definitely High Risk	Level 3
54.1	Konstantinos	Lü, Zhen Ming Liu, Wan Liu, Li Qin Wang, Tian Ming Shi, Hui Lai Ping, Hong Ling Chi, Chang Feng Yang, Jing Wen Wu, Chang Wen	2016	Cloning, Characterization, and Expression Profile of Estrogen Receptor in Common Chinese Cuttlefish, Sepiella japonica	Journal of Experimental Zoology Part A: Ecological Genetics and Physiology	Sex steroid hormones are widely detected in molluscs and play important roles in sex determination, gonadal tissue maturation, and gametogenesis. Nevertheless, the signaling pathways of sex steroids in cephalopod have not yet been clearly elucidated. In the present study, a full-length sequence encoding the estrogen receptor (ER) was isolated from common Chinese cuttlefish, Sepiella japonica. The…	https://doi.org/10.1002/jez.2011	Lü et al., 2016	NO	YES	NO	Assessment A							Definitely Low Risk	Probably Low Risk	Probably Low Risk	Probably Low Risk	Probably High Risk	Definitely High Risk	Level 2
54.2	Konstantinos	Lü, Zhen Ming Liu, Wan Liu, Li Qin Wang, Tian Ming Shi, Hui Lai Ping, Hong Ling Chi, Chang Feng Yang, Jing Wen Wu, Chang Wen	2016	Cloning, Characterization, and Expression Profile of Estrogen Receptor in Common Chinese Cuttlefish, Sepiella japonica	Journal of Experimental Zoology Part A: Ecological Genetics and Physiology	Sex steroid hormones are widely detected in molluscs and play important roles in sex determination, gonadal tissue maturation, and gametogenesis. Nevertheless, the signaling pathways of sex steroids in cephalopod have not yet been clearly elucidated. In the present study, a full-length sequence encoding the estrogen receptor (ER) was isolated from common Chinese cuttlefish, Sepiella japonica. The…	https://doi.org/10.1002/jez.2011	Lü et al., 2016	YES	NO	YES	Assessment A	Probably High Risk	Probably High Risk	Probably Low Risk	Probably High Risk	Definitely High Risk	Level 3
55	Konstantinos	Ma, Fujun Han, Xuemei An, Lihui Lei, Kun Qi, Hongli LeBlanc, Gerald A.	2019	Freshwater snail Parafossarulus striatulus estrogen receptor: Characteristics and expression profiles under lab and field exposure	Chemosphere	The modes of action by which putative endocrine disrupting chemicals (EDCs) elicit toxicity in mollusks remains unclear due to our limited understanding of the molluscan endocrine system. We identified and partially characterised the estrogen receptor (ER) of the mollusk Parafossarulus striatulus. The full-length cDNA of the ER of P. striatulus (psER) was isolated and found to have an ORF of 1386…	https://doi.org/10.1016/j.chemosphere.2018.12.176	Ma et al., 2019	NO	YES	NO	Assessment A							Definitely Low Risk	Probably Low Risk	Probably Low Risk	Probably Low Risk	Probably High Risk	Probably Low Risk	Level 1
56	Konstantinos	Kandil, M. A. Eweis, E. A. Mobarak Soha, A. Nada Abbas, M. T.	2020	Effects of chitosan and emamectin benzoate on the reproductive system of Eobania vermiculata (Muller) land snails	Egyptian Journal of Biological Pest Control	The reproductive system of snails represents essential organ that affects snail population size. Therefore, the present research was directed to evaluate the effect of two biopesticides chitosan (Ch) and emamectin benzoate (EMB) LC50 on the reproductive system of Eobania vermiculata (Muller). Land snails were treated using thin-film layer technique. Snails were dissected and organs of reproductiv…	https://doi.org/10.1186/s41938-020-00224-1	Kandil et al., 2020	YES	NO	NO	Assessment B	Not applicable	Not applicable	Probably Low Risk	Probably High Risk	Probably High Risk	Level 2
57	Konstantinos	Aquilino, Mónica Martínez-Guitarte, Jose Luis García, Pilar Beltrán, Eulalia Maria Fernández, Carlos Sánchez-Argüello, Paloma	2018	Combining the assessment of apical endpoints and gene expression in the freshwater snail Physa acuta after exposure to reclaimed water	Science of the Total Environment	Post-treatment wastewater reuses are diverse. Recreational and environmental restoration uses of reclaimed water (RW) can be potentially harmful to aquatic organisms. In this work the freshwater snail Physa acuta was exposed to RW (100%) and its dilution (RW 50%). A simple laboratory mixture of three emerging pollutants was used to address the complex problem of mixture toxicity of RW. Hence fort…	https://doi.org/10.1016/j.scitotenv.2018.06.054	Aquilino et al., 2018	NO	YES	NO	Assessment B							Not applicable	Not applicable	Not applicable	Probably Low Risk	Probably High Risk	Probably Low Risk	Level 2
58	Konstantinos	Abidli, Sami Santos, Miguel Mac Hado Lahbib, Youssef Castro, Luis Filipe Costa Reis-Henriques, Maria Armanda Trigui El Menif, Najoua	2012	Tributyltin (TBT) effects on Hexaplex trunculus and Bolinus brandaris (Gastropoda: Muricidae): Imposex induction and sex hormone levels insights	Ecological Indicators	Tributyltin (TBT)-induced imposex in gastropods is often cited as a prime example of environmental endocrine disruption. Several endocrine-related hypotheses have been proposed to define possible mechanisms by which TBT causes imposex. Recently, it has been demonstrated that mollusks have the ability to control endogenous steroid levels (i.e.; testosterone and estradiol) by esterification with fa…	https://doi.org/10.1016/j.ecolind.2011.05.001	Abidli et al.,2012	YES	NO	NO	Assessment B	Not applicable	Not applicable	Probably Low Risk	Probably Low Risk	Definitely Low Risk	Level 1
59	Konstantinos	Liu, Helu Zhang, Hongkuan Zheng, Huaiping	2018	Regulatory roles of sterol regulatory element-binding protein (SREBP) on lipid metabolism in marine invertebrate Chlamys nobilis	Aquaculture	Sterol regulatory element-binding protein (SREBP) has mainly been studied in vertebrates in which lipogenesis is regulated in both liver and adipose tissue. There is, however, a paucity of information on bivalves, in which lipogenesis occurs essentially in ovary. To investigate the regulatory roles of SREBP on lipid metabolism in mollusks, the cDNA of scallop Chlamys nobilis was sequenced, its ex…	https://doi.org/10.1016/j.aquaculture.2018.03.023	Liu et al., 2018	NO	YES	NO	Assessment A							Definitely Low Risk	Probably High Risk	Probably Low Risk	Probably Low Risk	Probably High Risk	Probably Low Risk	Level 2
60	Konstantinos	Coelho, Inês Lima, Daniela André, Ana Melo, Carlos Ruivo, Raquel Reis-Henriques, Maria Armanda Santos, Miguel Mac Hado Castro, Luís Filipe Costa	2012	Molecular characterization of Adh3 from the mollusc Nucella lapillus: Tissue gene expression after tributyltin and retinol exposure	Journal of Molluscan Studies	Interference of organotin with animal endocrine systems represents a notable case of physiological disruption. Caenogastropod molluscs are particularly sensitive to exposure to these compounds, developing a condition termed imposex, the superimposition of male sexual secondary features onto females. Recently, various studies have shown that the retinoic X receptor is a high-affinity ligand to tri…	https://doi.org/10.1093/mollus/eys018	Coelho et al., 2012	NO	NO	YES	Assessment A														Definitely Low Risk	Probably Low Risk	Probably Low Risk	Probably High Risk	Probably Low Risk	Level 1
61	Konstantinos	Ibrahim, Amina Mohamed Sayed, Dawlat A.	2019	Toxicological impact of oxyfluorfen 24% herbicide on the reproductive system, antioxidant enzymes, and endocrine disruption of Biomphalaria alexandrina (Ehrenberg, 1831) snails	Environmental Science and Pollution Research	Oxyfluorfen (Goal 24%EC) herbicide is widely used in agriculture for weed control. Biomphalaria alexandrina snails can be used as bioindicator of the chemical pollution in the aquatic environment. The objective of this study was to evaluate the molluscicidal activity of this herbicide on Biomphalaria alexandrina snails and how it affected its biological system. The present study revealed a mollus…	https://doi.org/10.1007/s11356-019-04251-w	Ibrahim et al., 2019	YES	NO	NO	Assessment B	Not applicable	Not applicable	Probably Low Risk	Probably High Risk	Probably Low Risk	Level 2
62.1	Konstantinos	Lecomte, V. Noury, P. Tutundjian, R. Buronfosse, T. Garric, J. Gust, M.	2013	Organic solvents impair life-traits and biomarkers in the New Zealand mudsnail Potamopyrgus antipodarum (Gray) at concentrations below OECD recommendations	Aquatic Toxicology	This study was funded by the French Research Program on Endocrine Disrupters (PNRPE) of the French Ministry of Environ- ment. The	https://doi.org/10.1016/j.aquatox.2013.06.006	Lecomte et al., 2013	YES	NO	NO	Assessment B	Not applicable	Not applicable	Probably High Risk	Probably High Risk	Probably High Risk	Level 3
62.2	Konstantinos	Lecomte, V. Noury, P. Tutundjian, R. Buronfosse, T. Garric, J. Gust, M.	2013	Organic solvents impair life-traits and biomarkers in the New Zealand mudsnail Potamopyrgus antipodarum (Gray) at concentrations below OECD recommendations	Aquatic Toxicology	This study was funded by the French Research Program on Endocrine Disrupters (PNRPE) of the French Ministry of Environ- ment. The	https://doi.org/10.1016/j.aquatox.2013.06.006	Lecomte et al., 2013	NO	YES	NO	Assessment B							Not applicable	Not applicable	Not applicable	Probably High Risk	Probably High Risk	Probably High Risk	Level 3
63.1	Konstantinos	Song, Ying Miao, Jingjing Cai, Yuefeng Pan, Luqing	2015	Molecular cloning, characterization, and expression analysis of a gonadotropin-releasing hormone-like cDNA in the clam, Ruditapes philippinarum	Comparative Biochemistry and Physiology Part - B: Biochemistry and Molecular Biology	Gonadotropin-releasing hormone (GnRH) is a key neuropeptide regulating reproduction in vertebrates. In the present study, we have cloned and identified the cDNA sequence of the prepro-GnRH (rp-GnRH) in the Manila clam Ruditapes philippinarum. The open reading frame encodes a protein of 94 amino acids, which consists of a signal peptide, a GnRH dodecapeptide, a cleavage site, and a GnRH-associated…	https://doi.org/10.1016/j.cbpb.2015.07.005	Song et al., 2015	NO	NO	YES	Assessment A														Probably Low Risk	Probably Low Risk	Probably Low Risk	Probably High Risk	Probably Low Risk	Level 1
63.2	Konstantinos	Song, Ying Miao, Jingjing Cai, Yuefeng Pan, Luqing	2015	Molecular cloning, characterization, and expression analysis of a gonadotropin-releasing hormone-like cDNA in the clam, Ruditapes philippinarum	Comparative Biochemistry and Physiology Part - B: Biochemistry and Molecular Biology	Gonadotropin-releasing hormone (GnRH) is a key neuropeptide regulating reproduction in vertebrates. In the present study, we have cloned and identified the cDNA sequence of the prepro-GnRH (rp-GnRH) in the Manila clam Ruditapes philippinarum. The open reading frame encodes a protein of 94 amino acids, which consists of a signal peptide, a GnRH dodecapeptide, a cleavage site, and a GnRH-associated…	https://doi.org/10.1016/j.cbpb.2015.07.005	Song et al., 2015	YES	NO	NO	Assessment A	Probably High Risk	Probably High Risk	Probably Low Risk	Probably High Risk	Probably Low Risk	Level 2
64	Konstantinos	Zhai, Hong Ning Zhou, Jin Cai, Zhong Hua	2012	Cloning, characterization, and expression analysis of a putative 17 beta-hydroxysteroid dehydrogenase 11 in the abalone, Haliotis diversicolor supertexta	Journal of Steroid Biochemistry and Molecular Biology	The 17-beta-hydroxysteroid dehydrogenases (17β-HSDs) are key enzymes for sex steroid biosynthesis. To date, relatively little is known about the presence and function of 17β-HSDs in marine gastropods. In the present study, a cDNA sequence encoding putative 17β-HSD type 11 (17β-HSD-11) was identified in marine abalone (Haliotis diversicolor supertexta). The full-length cDNA contains 1058 bp, inclu…	https://doi.org/10.1016/j.jsbmb.2011.12.013	Zhai et al., 2012	NO	NO	YES	Assessment A														Definitely Low Risk	Probably Low Risk	Probably Low Risk	Probably High Risk	Probably High Risk	Level 2
65.1	Konstantinos	Aquilino, Mónica Sánchez-Argüello, Paloma Novo, Marta Martínez-Guitarte, José Luis	2019	Effects on tadpole snail gene expression after exposure to vinclozolin	Ecotoxicology and Environmental Safety	The fungicide vinclozolin (Vz) is an endocrine disruptor with known anti-androgenic activity in vertebrates. However, there is a lack of information about the Vz mode of action in invertebrates, although some studies have shown that this compound can produce alterations in different species. Transcriptional activity was analyzed in the freshwater snail Physella acuta in order to elucidate putativ…	https://doi.org/10.1016/j.ecoenv.2018.12.015	Aquilino et al., 2019	NO	YES	NO	Assessment B							Not applicable	Not applicable	Definitely High Risk	Probably Low Risk	Probably Low Risk	Probably High Risk	Level 2
65.2	Konstantinos	Aquilino, Mónica Sánchez-Argüello, Paloma Novo, Marta Martínez-Guitarte, José Luis	2019	Effects on tadpole snail gene expression after exposure to vinclozolin	Ecotoxicology and Environmental Safety	The fungicide vinclozolin (Vz) is an endocrine disruptor with known anti-androgenic activity in vertebrates. However, there is a lack of information about the Vz mode of action in invertebrates, although some studies have shown that this compound can produce alterations in different species. Transcriptional activity was analyzed in the freshwater snail Physella acuta in order to elucidate putativ…	https://doi.org/10.1016/j.ecoenv.2018.12.015	Aquilino et al., 2019	NO	NO	YES	Assessment B														Not applicable	Not applicable	Probably Low Risk	Probably Low Risk	Probably High Risk	Level 2
66.1	Konstantinos	Zhang, Meiwei Wei, Huilan Liu, Tian Li, Wanru Li, Yajuan Wang, Shi Xing, Qiang Hu, Xiaoli Zhang, Lingling Bao, Zhenmin	2020	Potential GnRH and steroidogenesis pathways in the scallop Patinopecten yessoensis	Journal of Steroid Biochemistry and Molecular Biology	Gonadotropin-releasing hormone (GnRH) controls synthesis of sex steroid hormones through hypothalamic-pituitary-gonadal (HPG) axis in vertebrates. But in mollusks, research on GnRH and steroidogenesis pathways is still limited. In this study, we first identified two gonadotropin receptor like genes (LGR and LGR5L) and four steroidogenesis-related genes (CYP17A, HSD17B12, HSD3B1 and HSD3B2) in the…	https://doi.org/10.1016/j.jsbmb.2020.105756	Zhang et al., 2020	YES	NO	NO	Assessment A	Probably High Risk	Probably High Risk	Probably Low Risk	Probably High Risk	Probably Low Risk	Level 2
66.2	Konstantinos	Zhang, Meiwei Wei, Huilan Liu, Tian Li, Wanru Li, Yajuan Wang, Shi Xing, Qiang Hu, Xiaoli Zhang, Lingling Bao, Zhenmin	2020	Potential GnRH and steroidogenesis pathways in the scallop Patinopecten yessoensis	Journal of Steroid Biochemistry and Molecular Biology	Gonadotropin-releasing hormone (GnRH) controls synthesis of sex steroid hormones through hypothalamic-pituitary-gonadal (HPG) axis in vertebrates. But in mollusks, research on GnRH and steroidogenesis pathways is still limited. In this study, we first identified two gonadotropin receptor like genes (LGR and LGR5L) and four steroidogenesis-related genes (CYP17A, HSD17B12, HSD3B1 and HSD3B2) in the…	https://doi.org/10.1016/j.jsbmb.2020.105756	Zhang et al., 2020	NO	YES	NO	Assessment A							Probably Low Risk	Not applicable	Probably Low Risk	Probably Low Risk	Probably High Risk	Probably Low Risk	Level 1
66.3	Konstantinos	Zhang, Meiwei Wei, Huilan Liu, Tian Li, Wanru Li, Yajuan Wang, Shi Xing, Qiang Hu, Xiaoli Zhang, Lingling Bao, Zhenmin	2020	Potential GnRH and steroidogenesis pathways in the scallop Patinopecten yessoensis	Journal of Steroid Biochemistry and Molecular Biology	Gonadotropin-releasing hormone (GnRH) controls synthesis of sex steroid hormones through hypothalamic-pituitary-gonadal (HPG) axis in vertebrates. But in mollusks, research on GnRH and steroidogenesis pathways is still limited. In this study, we first identified two gonadotropin receptor like genes (LGR and LGR5L) and four steroidogenesis-related genes (CYP17A, HSD17B12, HSD3B1 and HSD3B2) in the…	https://doi.org/10.1016/j.jsbmb.2020.105756	Zhang et al., 2020	NO	NO	YES	Assessment A														Definitely Low Risk	Probably Low Risk	Probably Low Risk	Probably High Risk	Probably Low Risk	Level 1
67	Konstantinos	Ocharoen, Yhardpeth Boonphakdee, Chuta Boonphakdee, Thanomsak Shinn, Andrew P. Moonmangmee, Somporn	2018	High levels of the endocrine disruptors bisphenol-A and 17β-estradiol detected in populations of green mussel, Perna viridis, cultured in the Gulf of Thailand	Aquaculture	The occurrence of the endocrine disruptors bisphenol-A (BPA) and 17β-estradiol (E2) in cultured populations of green mussel (Perna viridis) and water samples collected from selected fresh and marine coastal environments along the eastern coast of Thailand were investigated. Analysis found high levels of BPA in mussel tissues that correlated with levels found in coastal (maximum 37.13 ng/L) and fr…	https://doi.org/10.1016/j.aquaculture.2018.07.057	Ocharoen et al., 2018	YES	NO	NO	Assessment B	Not applicable	Not applicable	Probably Low Risk	Probably High Risk	Definitely High Risk	Level 2
68	Konstantinos	Halem, Zachery M. Ross, Dustin J. Cox, Rachel L.	2014	Evidence for intraspecific endocrine disruption of Geukensia demissa (Atlantic ribbed mussel) in an urban watershed	Comparative Biochemistry and Physiology -Part A : Molecular and Integrative Physiology	Populations undergo physiological adaptations in response to environmental stressors. Our 5-year bio-monitoring study of the Bronx River Estuary demonstrates comparatively low dissolved oxygen concentrations in this urbanized watershed. Additionally, our current results establish altered hormonal levels, resulting from endocrine disruption, in Geukensia demissa (Atlantic ribbed mussel) from the B…	https://doi.org/10.1016/j.cbpa.2014.04.016	Halem et al., 2014	YES	NO	NO	Assessment A	Probably Low Risk	Probably High Risk	Probably Low Risk	Probably High Risk	Probably High Risk	Level 2
69	Konstantinos	Martínez-Paz, Pedro Morales, Mónica Sánchez-Argüello, Paloma Morcillo, Gloria Martínez-Guitarte, José Luis	2017	Cadmium in vivo exposure alters stress response and endocrine-related genes in the freshwater snail Physa acuta. New biomarker genes in a new model organism	Environmental Pollution	The freshwater snail Physa acuta is a sensitive organism to xenobiotics that is appropriate for toxicity testing. Cadmium (Cd) is a heavy metal with known toxic effects on several organisms, which include endocrine disruption and activation of the cellular stress responses. There is scarce genomic information on P. acuta; hence, in this work, we identify several genes related to the hormonal syst…	http://doi.org/10.1016/j.envpol.2016.10.012	Martínez-Paz et al., 2017	NO	YES	NO	Assessment B							Not applicable	Not applicable	Definitely High Risk	Probably High Risk	Probably High Risk	Probably Low Risk	Level 2
70	Konstantinos	Martínez-Pita, Inés Sánchez-Lazo, Clara Ruíz-Jarabo, Ignacio Herrera, Marcelino Mancera, Juan Miguel	2012	Biochemical composition, lipid classes, fatty acids and sexual hormones in the mussel Mytilus galloprovincialis from cultivated populations in south Spain	Aquaculture	The mobilization of nutrients and sexual hormone changes during the reproductive cycle of the Mediterranean mussel (Mytilus galloprovincialis), as well as sex related differences have been assessed using adults brought from the field. Metabolites (glucose and glycogen) and lipid composition were determined in the mantle and digestive gland. Moreover, glucose and aminoacids in hemolymph have also …	https://doi.org/10.1016/j.aquaculture.2012.06.003	Martínez-Pita et al., 2012	YES	NO	NO	Assessment A	Probably High Risk	Probably High Risk	Probably Low Risk	Probably High Risk	Probably High Risk	Level 3
71	Konstantinos	Habib, Mohamed R. Ghoname, Samah I. Ali, Rasha E. El-Karim, Rasha M.Gad Youssef, Alaa A. Croll, Roger P. Miller, Mark W.	2020	Biochemical and apoptotic changes in the nervous and ovotestis tissues of Biomphalaria alexandrina following infection with Schistosoma mansoni	Experimental Parasitology	Infection with trematodes produces physiological and behavioural changes in intermediate snail hosts. One response to infection is parasitic castration, in which energy required for reproduction of the host is thought to be redirected to promote development and multiplication of the parasite. This study investigated some reproductive and biochemical parameters in the nervous (CNS) and ovotestis (…	https://doi.org/10.1016/j.exppara.2020.107887	Habib et al., 2020	YES	NO	NO	Assessment B	Not applicable	Not applicable	Probably Low Risk	Probably High Risk	Probably Low Risk	Level 2
72	Konstantinos	Lazzara, Raimondo Blázquez, Mercedes Porte, Cinta Barata, Carlos	2012	Low environmental levels of fluoxetine induce spawning and changes in endogenous estradiol levels in the zebra mussel Dreissena polymorpha	Aquatic Toxicology	The pharmaceutical fluoxetine, a selective serotonin reuptake inhibitor (SSRI), is often detected in municipal wastewater treatment plant effluents and surface waters within the ng/l range. There is, however, insufficient research evaluating potential hazards of fluoxetine in aquatic organisms at environmentally relevant concentrations. Taking into account that several SSRIs (fluoxetine, fluvoxam…	https://doi.org/10.1016/j.aquatox.2011.11.003	Lazzara et al., 2012	YES	NO	NO	Assessment B	Not applicable	Not applicable	Probably Low Risk	Probably High Risk	Probably Low Risk	Level 2
73	Konstantinos	Pes, Katia Friese, Annika Cox, Cymon J. Laizé, Vincent Fernández, Ignacio	2021	Biochemical and molecular responses of the Mediterranean mussel (Mytilus galloprovincialis) to short-term exposure to three commonly prescribed drugs	Marine Environmental Research	Pharmaceuticals represent a group of emerging contaminants. The short-term effect (3 and 7 days) of warfarin (1 and 10 mg L−1), dexamethasone (0.392 and 3.92 mg L−1) and imidazole (0.013 and 0.13 mg L−1) exposure was evaluated on mussels (Mytilus galloprovincialis). Total antioxidant status, glutathione reductase, glutathione peroxidase (GPx) and superoxide dismutase enzyme activities, and the ex…	https://doi.org/10.1016/j.marenvres.2021.105309	Pes et al., 2021	NO	YES	NO	Assessment B							Not applicable	Not applicable	Not applicable	Probably Low Risk	Probably High Risk	Probably High Risk	Level 2
74.1	Konstantinos	Xu, Ruiyi Pan, Luqing Yang, Yingying Zhou, Yueyao	2020	Characterizing transcriptome in female scallop Chlamys farreri provides new insights into the molecular mechanisms of reproductive regulation during ovarian development and spawn	Gene	Bivalve mollusks are descendants of an early-Cambrian lineage and have successfully evolved unique strategies for reproduction. Nonetheless, the molecular mechanisms underlying reproductive regulation in mollusks remain to be elucidated. In this study, transcriptomes of ovary at four reproductive stages in female Chlamys farreri were characterized by RNA-Seq. Regarding signaling pathways, ECM-rec…	https://doi.org/10.1016/j.gene.2020.144967	Xu et al., 2020	NO	YES	NO	Assessment A							Definitely Low Risk	Not applicable	Definitely High Risk	Probably Low Risk	Probably High Risk	Probably High Risk	Level 2
74.2	Konstantinos	Xu, Ruiyi Pan, Luqing Yang, Yingying Zhou, Yueyao	2020	Characterizing transcriptome in female scallop Chlamys farreri provides new insights into the molecular mechanisms of reproductive regulation during ovarian development and spawn	Gene	Bivalve mollusks are descendants of an early-Cambrian lineage and have successfully evolved unique strategies for reproduction. Nonetheless, the molecular mechanisms underlying reproductive regulation in mollusks remain to be elucidated. In this study, transcriptomes of ovary at four reproductive stages in female Chlamys farreri were characterized by RNA-Seq. Regarding signaling pathways, ECM-rec…	https://doi.org/10.1016/j.gene.2020.144967	Xu et al., 2020	NO	NO	YES	Assessment A														Definitely Low Risk	Probably High Risk	Probably Low Risk	Probably High Risk	Probably High Risk	Level 2
75	Konstantinos	Tian, Shuangmei Pan, Luqing Zhang, Hui	2014	Identification of a CYP3A-like gene and CYPs mRNA expression modulation following exposure to benzo[a]pyrene in the bivalve mollusk Chlamys farreri	Marine Environmental Research	In this study, we isolated a CYP3A-like gene from ovary of the scallop (Chlamys farreri). High levels of CYP3A-like gene expression occur in the digestive gland and gonad, which suggested their role in the metabolism of steroids and xenobiotics. Scallops were exposed to a polycyclic aromatic hydrocarbons (PAHs), benzo[a]pyrene (B[a]P) for 10 days. The CYP4 and CYP3A-like gene can be up-regulated …	https://doi.org/10.1016/j.marenvres.2013.11.001	Tian et al., 2014	NO	NO	YES	Assessment A														Definitely Low Risk	Probably Low Risk	Probably Low Risk	Probably High Risk	Probably Low Risk	Level 1
76	Konstantinos	Sheir, Sherin K. Mohamad, Azza H. Osman, Gamalat Y. Elhafez, Abd Elhafez R.Abd	2020	Acute and chronic effects of bisphenol a on hormonal disruption and histological alterations in the freshwater clam, Caelatura nilotica (Cailliaud, 1827)	Egyptian Journal of Aquatic Biology and Fisheries	Endocrine disruptors have been widely reported in vertebrates, but their impacts on the ultrastructure of the freshwater invertebrates were not reported. So, this study was designed to investigate the hazardous effects of 0.25 and 2 mg/l concentrations of Bisphenol A (BPA) on the freshwater clam, Caelatura nilotica for 1 and 4 weeks. Biometrics, sex hormones, histology and ultrastucture of gills …	https://doi.org/10.21608/EJABF.2020.120508	Sheir et al., 2020	YES	NO	NO	Assessment B	Not applicable	Not applicable	Probably Low Risk	Probably High Risk	Probably Low Risk	Level 2
77	Konstantinos	Völker, Carolin Gräf, Tonya Schneider, Ilona Oetken, Matthias Oehlmann, Jörg	2014	Combined effects of silver nanoparticles and 17α-ethinylestradiol on the freshwater mudsnail Potamopyrgus antipodarum	Environmental Science and Pollution Research	Ecotoxicological studies have shown that nanosilver is among the most toxic nanomaterials to aquatic organisms. However, research has so far focused on the determination of acute effects. Combined effects of nanosilver with other substances have not yet been studied in aquatic organisms. The present study aimed to investigate the chronic toxicity of nanosilver as well as the potential of nanosilv…	https://doi.org/10.1007/s11356-014-3067-5	Völker et al., 2014	NO	YES	NO	Assessment B							Not applicable	Not applicable	Not applicable	Probably Low Risk	Probably High Risk	Probably High Risk	Level 2
78	Konstantinos	Yan, Lulu Su, Jiaqi Wang, Zhaoping Zhang, Yuehuan Yan, Xiwu Yu, Ruihai	2018	Growth performance and biochemical composition of the oysters Crassostrea sikamea, Crassostrea angulata and their hybrids in southern China	Aquaculture Research	The Kumamoto oyster (Crassostrea sikamea) and the Portuguese oyster (C. angulata) are important aquaculture species which naturally coexist along the southern coast of China. To understand the potential feasibility of hybridization between the two species, we conducted two-by-two factorial cross-experiments in Beihai (Guangxi province), and also compared the survival and growth of the hybrids to …	https://doi.org/10.1111/are.13549	Yan et al., 2018	NO	YES	NO	Assessment A							Probably Low Risk	Probably High Risk	Definitely High Risk	Probably Low Risk	Probably High Risk	Probably Low Risk	Level 2
79	Konstantinos	Liu, Jianguo Zhang, Zhifeng Ma, Xiaoshi Liang, Shaoshuai Yang, Dandan	2014	Characteristics of 17β-hydroxysteroid dehydrogenase 8 and its potential role in gonad of Zhikong scallop Chlamys farreri	Journal of Steroid Biochemistry and Molecular Biology	17β-Hydroxysteroid dehydrogenases (17β-HSDs) are important enzymes catalyzing steroids biosynthesis and metabolism in vertebrates. Although studies indicate steroids play a potential role in reproduction of molluscs, little is known about the presence and function of 17β-HSDs in molluscs. In the present study, a full-length cDNA encoding 17β-HSD type 8 (17β-HSD8) was identified in the Zhikong sca…	https://doi.org/10.1016/j.jsbmb.2014.01.008	Liu et al., 2014	NO	NO	YES	Assessment A														Definitely Low Risk	Probably Low Risk	Probably Low Risk	Probably High Risk	Probably Low Risk	Level 1
80	Konstantinos	Rosati, L. Agnese, M. Verderame, M. Aniello, F. Venditti, M. Mita, D. G. Andreuccetti, P. Prisco, M.	2019	Morphological and molecular responses in ovaries of Mytilus galloprovincialis collected in two different sites of the Naples Bay	Journal of Experimental Zoology Part A: Ecological and Integrative Physiology	Mytilus galloprovincialis female specimens were collected from two mussel farms located in two sites next to Castel dell’Ovo, a historical complex located in the Naples Bay. Such sites were named, respectively, A-area and B-area for the different microbiological parameters so that mussels from A-area can be sold without purification, whereas mussels from B-area must be purified before sale. The m…	https://doi.org/10.1002/jez.2231	Rosati et al., 2019	NO	YES	NO	Assessment B							Not applicable	Not applicable	Not applicable	Probably Low Risk	Probably High Risk	Definitely High Risk	Level 2
81	Konstantinos	Abu El Einin, Hanaa M. Ali, Rasha E. Gad El-Karim, Rasha M. Youssef, Alaa A. Abdel-Hamid, Hoda Habib, Mohamed R.	2019	Biomphalaria alexandrina: a model organism for assessing the endocrine disrupting effect of 17β-estradiol	Environmental Science and Pollution Research	A wide range of endocrine disruptor compounds are routinely discharged to the ecosystem. Water contaminated with these compounds has a potential effect on the reproductive physiology of aquatic organisms as well as humans. In the present study, we tested the effect of the steroid estrogen, 17β-estradiol, on Biomphalaria alexandrina, a snail species that is widely distributed in Egypt and that act…	https://doi.org/10.1007/s11356-019-05586-0	Abu El Einin et al., 2019	YES	NO	NO	Assessment B	Not applicable	Not applicable	Probably Low Risk	Probably High Risk	Probably High Risk	Level 2
82	Konstantinos	Hultin, Cecilia L. Hallgren, Per Hansson, Maria C.	2016	Estrogen receptor genes in gastropods: phylogenetic divergence and gene expression responses to a synthetic estrogen	Comparative Biochemistry and Physiology Part - C: Toxicology and Pharmacology	Endocrine disrupting chemicals (EDCs) have the potential to affect development and reproduction in gastropods. However, one is today lacking basic understanding of the Molluscan endocrine system and one can therefore not fully explain these EDC-induced affects. Furthermore, only a few genes that potentially may be connected to the endocrine system have been sequenced in gastropods. An example is …	http://dx.doi.org/10.1016/j.cbpc.2016.07.002	Hultin et al., 2016	NO	YES	NO	Assessment A							Definitely Low Risk	Probably High Risk	Definitely High Risk	Probably Low Risk	Probably High Risk	Definitely Low Risk	Level 2
83	Konstantinos	Jin, Kaidi Jin, Qianqian Cai, Zhongqiang Huang, Baoyu Wei, Lei Zhang, Meiwei Guo, Wen Liu, Yaqiong Wang, Xiaotong	2021	Molecular Characterization of Retinoic Acid Receptor CgRAR in Pacific Oyster (Crassostrea gigas)	Frontiers in Physiology	Retinoic acid (RA) signaling pathways mediated by RA receptors (RARs) are essential for many physiological processes such as organ development, regeneration, and differentiation in animals. Recent studies reveal that RARs identified in several mollusks, including Pacific oyster Crassostrea gigas, have a different function mechanism compared with that in chordates. In this report, we identified th…	https://doi.org/10.3389/fphys.2021.666842	Jin et al., 2021	NO	YES	NO	Assessment A							Definitely Low Risk	Probably High Risk	Definitely High Risk	Probably Low Risk	Probably High Risk	Probably High Risk	Level 2
84	Konstantinos	Lima, Daniela MacHado, Ana Reis-Henriques, Maria A. Rocha, Eduardo Santos, Miguel M. Castro, L. Filipe C.	2013	Cloning and expression analysis of the 17β hydroxysteroid dehydrogenase type 12 (HSD17B12) in the neogastropod Nucella lapillus	Journal of Steroid Biochemistry and Molecular Biology	HSD17B12 is a member of the hydroxysteroid dehydrogenase superfamily, a multifunctional group of enzymes involved in the metabolism of steroids, retinoids, bile and fatty acids. Whether the main role of HSD17B12 in mammals is in steroid or fatty acid metabolism is a subject of intense debate. In mollusks it has been shown that an HSD17B12 orthologue can convert estrone into estradiol in vitro, al…	https://doi.org/10.1016/j.jsbmb.2012.10.005	Lima et al., 2013	NO	NO	YES	Assessment A														Definitely Low Risk	Probably Low Risk	Probably Low Risk	Probably High Risk	Probably Low Risk	Level 1
85	Konstantinos	Johnson, Alysha de Hoog, Eric Tolentino, Michael Nasser, Tamara Spencer, Gaynor E.	2019	Pharmacological evidence for the role of RAR in axon guidance and embryonic development of a protostome species	Genesis	Retinoic acid (RA), the active metabolite of vitamin A, functions through nuclear receptors, one of which is the retinoic acid receptor (RAR). Though the RAR is essential for various aspects of vertebrate development, little is known about the role of RAR in nonchordate invertebrates. Here, we examined the potential role of an invertebrate RAR in mediating chemotropic effects of retinoic acid. Th…	https://doi.org/10.1002/dvg.23301	Johnson et al., 2019	NO	YES	NO	Assessment A							Probably High Risk	Probably High Risk	Definitely High Risk	Probably Low Risk	Probably High Risk	Probably Low Risk	Level 2
86.1	Konstantinos	Jiang, Shanshan Miao, Jingjing Wang, Xin Liu, Peipei Pan, Luqing	2019	Inhibition of growth in juvenile manila clam Ruditapes philippinarum: Potential adverse outcome pathway of TBBPA	Chemosphere	Tetrabromobisphenol A (TBBPA) is ubiquitous and its contents showing an increasing trend in the coastal environment. In order to investigate the effects of TBBPA on marine bivalves, juvenile manila clams Ruditapes phillipinarum were exposed to TBBPA for 28 days. The results showed that shell growth rate of juvenile clams after exposure to 62.5–1000 μg L−1 TBBPA for 28 d were significantly inhibit…	https://doi.org/10.1016/j.chemosphere.2019.02.157	Jiang et al., 2019	YES	NO	NO	Assessment A	Probably Low Risk	Probably High Risk	Probably Low Risk	Probably High Risk	Probably Low Risk	Level 2
86.2	Konstantinos	Jiang, Shanshan Miao, Jingjing Wang, Xin Liu, Peipei Pan, Luqing	2019	Inhibition of growth in juvenile manila clam Ruditapes philippinarum: Potential adverse outcome pathway of TBBPA	Chemosphere	Tetrabromobisphenol A (TBBPA) is ubiquitous and its contents showing an increasing trend in the coastal environment. In order to investigate the effects of TBBPA on marine bivalves, juvenile manila clams Ruditapes phillipinarum were exposed to TBBPA for 28 days. The results showed that shell growth rate of juvenile clams after exposure to 62.5–1000 μg L−1 TBBPA for 28 d were significantly inhibit…	https://doi.org/10.1016/j.chemosphere.2019.02.157	Jiang et al., 2019	NO	NO	NO	Assessment A														Definitely Low Risk	Probably High Risk	Probably Low Risk	Probably High Risk	Probably Low Risk	Level 2
87	Konstantinos	Lv, Jia Feng, Liying Bao, Zhenmin Guo, Huihui Zhang, Yueyue Jiao, Wenqian Zhang, Lingling Wang, Shi He, Yan Hu, Xiaoli	2013	Molecular Characterization of RXR (Retinoid X Receptor) Gene Isoforms from the Bivalve Species Chlamys farreri	PLoS ONE	Background:Bivalves are among the oldest classes of invertebrates, and they exhibit diverse types of sexual patterning. However, our current understanding of the mechanisms of sex determination and differentiation in bivalves remains very limited. The retinoid X receptors (RXRs), which are members of the nuclear receptor family, are involved in sex differentiation in many organisms.Results:In the…	https://doi.org/10.1371/journal.pone.0074290	Lv et al., 2013	NO	YES	NO	Assessment A							Probably Low Risk	Probably Low Risk	Definitely Low Risk	Probably Low Risk	Probably High Risk	Definitely High Risk	Level 2
88	Konstantinos	Nagasawa, Kazue Treen, Nicholas Kondo, Reki Otoki, Yurika Itoh, Naoki Rotchell, Jeanette M. Osada, Makoto	2015	Molecular characterization of an estrogen receptor and estrogen-related receptor and their autoregulatory capabilities in two Mytilus species	Gene	Vertebrate-like sex steroid hormones have been widely detected in mollusks, and numerous experiments have shown the importance of steroids in gonad development. Nevertheless, their signaling pathways in invertebrates have not been uncovered yet. Steroid receptors are an ancient class of transcription factors with multiple roles in not only vertebrates but also invertebrates. Estrogen signaling is…	https://doi.org/10.1016/j.gene.2015.03.073	Nagasawa et al., 2015	NO	YES	NO	Assessment A							Definitely Low Risk	Probably Low Risk	Definitely Low Risk	Probably Low Risk	Probably High Risk	Probably High Risk	Level 2
89	Konstantinos	Li, Hailong Liu, Jianguo Huang, Xiaoting Wang, Dan Zhang, Zhifeng	2014	Characterization, expression and function analysis of DAX1 gene of scallop (Chlamys farreri jones and preston 1904) during its gametogenesis	Journal of Ocean University of China	DAX1, a member of nuclear receptor superfamily, has a function in the sex determination and gonadal differentiation of several vertebrate species. However, little information about DAX1 of invertebrates is available. Here we cloned a homolog of scallop (Chlamys farreri Jones and Preston 1904) dax1, Cf-dax1, and determined its expression characteristics at mRNA and protein levels. The cDNA sequenc…	https://doi.org/10.1007/s11802-014-2299-9	Li et al., 2014	NO	YES	NO	Assessment A							Definitely Low Risk	Probably Low Risk	Probably Low Risk	Probably Low Risk	Probably High Risk	Probably Low Risk	Level 1
90.1	Konstantinos	Ip, Jack C.H. Leung, Priscilla T.Y. Ho, Kevin K.Y. Qiu, J. W. Leung, Kenneth M.Y.	2016	De novo transcriptome assembly of the marine gastropod Reishia clavigera for supporting toxic mechanism studies	Aquatic Toxicology	The intertidal whelk Reishia clavigera is commonly used as a biomonitor of chemical contamination in the marine environment along Western Pacific region, and as a model for mechanistic studies of organotin-mediated imposex development. However, limited genomic resources of R. clavigera have restricted its role for the investigation of molecular mechanisms of such endocrine disruptions. This study…	https://doi.org/10.1016/j.aquatox.2016.07.006	Ip et al., 2016	NO	YES	NO	Assessment B							Not applicable	Not applicable	Not applicable	Probably Low Risk	Probably High Risk	Probably Low Risk	Level 2
90.2	Konstantinos	Ip, Jack C.H. Leung, Priscilla T.Y. Ho, Kevin K.Y. Qiu, J. W. Leung, Kenneth M.Y.	2016	De novo transcriptome assembly of the marine gastropod Reishia clavigera for supporting toxic mechanism studies	Aquatic Toxicology	The intertidal whelk Reishia clavigera is commonly used as a biomonitor of chemical contamination in the marine environment along Western Pacific region, and as a model for mechanistic studies of organotin-mediated imposex development. However, limited genomic resources of R. clavigera have restricted its role for the investigation of molecular mechanisms of such endocrine disruptions. This study…	https://doi.org/10.1016/j.aquatox.2016.07.006	Ip et al., 2016	NO	NO	YES	Assessment B														Not applicable	Not applicable	Probably Low Risk	Probably High Risk	Probably Low Risk	Level 2
91	Konstantinos	Capitão, Ana M.F. Lopes-Marques, Mónica Páscoa, Inês Sainath, S. B. Hiromori, Youhei Matsumaru, Daisuke Nakanishi, Tsuyoshi Ruivo, Raquel Santos, Miguel M. Castro, L. Filipe C	2021	An ancestral nuclear receptor couple, PPAR-RXR, is exploited by organotins	Science of the Total Environment	Environmental chemicals have been reported to greatly disturb the endocrine and metabolic systems of multiple animal species. A recent example involves the exploitation of the nuclear receptor (NR) heterodimeric pair composed by PPAR/RXR (peroxisome proliferator-activated receptor/retinoid X receptor), which shows lipid perturbation in mammalian species. While gene orthologues of both of these re…	https://doi.org/10.1016/j.scitotenv.2021.149044	Capitão et al., 2021	NO	YES	NO	Assessment A							Probably High Risk	Probably Low Risk	Definitely Low Risk	Probably High Risk	Probably High Risk	Probably Low Risk	Level 2
92	Konstantinos	Stange, Daniela Sieratowicz, Agnes Horres, Ralf Oehlmann, Jörg	2012	Freshwater mudsnail (Potamopyrgus antipodarum) estrogen receptor: Identification and expression analysis under exposure to (xeno-)hormones	Ecotoxicology and Environmental Safety	Molluscs are raising attention as ecotoxicological test organisms due to their high diversity and ecological importance. The ovoviviparous prosobranch gastropod Potamopyrgus antipodarum (freshwater mudsnail) responds very sensitively to xenobiotics and has therefore been proposed as OECD standard test organism. Endocrine disrupting chemicals influence the reproduction of P. antipodarum, which can…	https://doi.org/10.1016/j.ecoenv.2011.09.003	Stange et al., 2012	NO	YES	NO	Assessment A							Definitely Low Risk	Probably Low Risk	Probably Low Risk	Probably Low Risk	Probably High Risk	Probably Low Risk	Level 1
93	Konstantinos	Wang, Qi He, Maoxian	2014	Molecular characterization and analysis of a putative 5-HT receptor involved in reproduction process of the pearl oyster Pinctada fucata	General and Comparative Endocrinology	5-HT (5-hydroxytryptami≠ serotonin) has been linked to a variety of biological roles including gonad maturation and sequential spawning in bivalve molluscs. To gain a better understanding of the effects of 5-HT on developmental regulation in the pearl oyster Pinctada fucata, the isolation, cloning, and expression of the 5-HT receptor was investigated in this study. A full-length cDNA (2541bp) enc…	https://doi.org/10.1016/j.ygcen.2014.05.010	Wang et al., 2014	NO	YES	NO	Assessment A							Definitely Low Risk	Not applicable	Probably Low Risk	Probably Low Risk	Probably High Risk	Probably Low Risk	Level 1
94	Konstantinos	Balbi, Teresa Franzellitti, Silvia Fabbri, Rita Montagna, Michele Fabbri, Elena Canesi, Laura	2016	Impact of bisphenol A (BPA) on early embryo development in the marine mussel Mytilus galloprovincialis: Effects on gene transcription	Environmental Pollution	Bisphenol A (BPA), a monomer used in plastic manufacturing, is weakly estrogenic and a potential endocrine disruptor in mammals. Although it degrades quickly, it is pseudo-persistent in the environment because of continual inputs, with reported concentrations in aquatic environments between 0.0005 and 12 μg/L. BPA represents a potential concern for aquatic ecosystems, as shown by its reproductive…	https://doi.org/10.1016/j.envpol.2016.08.050	Balbi et al., 2016	NO	YES	NO	Assessment B							Not applicable	Not applicable	Not applicable	Probably Low Risk	Probably High Risk	Definitely Low Risk	Level 2
95	Konstantinos	André, Ana Ruivo, Raquel Fonseca, Elza Froufe, Elsa Castro, L. Filipe C. Santos, Miguel M.	2019	The retinoic acid receptor (RAR) in molluscs: Function, evolution and endocrine disruption insights	Aquatic Toxicology	Retinoid acid receptor (RAR)-dependent signalling pathways are essential for the regulation and maintenance of essential biological functions and are recognized targets of disruptive anthropogenic compounds. Recent studies put forward the inability of mollusc RARs to bind and respond to the canonical vertebrate ligand, retinoic acid: a feature that seems to have been lost during evolution. Yet, t…	https://doi.org/10.1016/j.aquatox.2019.01.00210.1016/j.aquatox.2019.01.002	André et al., 2019	NO	YES	NO	Assessment A							Probably High Risk	Probably Low Risk	Probably Low Risk	Probably High Risk	Probably High Risk	Probably Low Risk	Level 2
96	Konstantinos	Giner, José Luis Zhao, Hui Dixon, Mark S. Wikfors, Gary H.	2016	Bioconversion of 13C-labeled microalgal phytosterols to cholesterol by the Northern Bay scallop, Argopecten irradians irradians	Comparative Biochemistry and Physiology Part - B: Biochemistry and Molecular Biology	Bivalve mollusks lack de novo cholesterol biosynthesis capabilities and therefore rely upon dietary sources of sterols for rapid growth. Microalgae that constitute themain source of nutrition for suspension-feeding bivalves contain a diverse array of phytosterols, inmost cases lacking cholesterol. Rapid growth of bivalves on microalgal diets with no cholesterol implies that some phytosterols can …	https://doi.org/10.1016/j.cbpb.2015.11.004	Giner et al., 2016	YES	NO	NO	Assessment A	Probably High Risk	Not applicable	Probably Low Risk	Probably Low Risk	Definitely High Risk	Level 2
97	Konstantinos	Thitiphuree, Tongchai Nagasawa, Kazue Osada, Makoto	2019	Molecular identification of steroidogenesis-related genes in scallops and their potential roles in gametogenesis	Journal of Steroid Biochemistry and Molecular Biology	Sex steroids are crucial for controlling gametogenesis and germ cell maturation in vertebrates. It has been proposed that Yesso scallop (Mizuhopecten yessoensis) has the same sex steroids as those animals, but the scallop biosynthetic pathway is unclear. In this study, we characterized several steroidogenesis-related genes in M. yessoensis and proposed a putative biosynthetic pathway for sex ster…	https://doi.org/10.1016/j.jsbmb.2018.09.004	Thitiphuree et al., 2019	NO	NO	YES	Assessment A														Definitely Low Risk	Probably Low Risk	Probably Low Risk	Probably High Risk	Probably High Risk	Level 2
98.1	Konstantinos	Gutierrez-Mazariegos, Juliana Nadendla, Eswar Kumar Lima, Daniela Pierzchalski, Keely Jones, Jace W. Kane, Maureen Nishikawa, Jun Ichi Hiromori, Youhei Nakanishi, Tsuyoshi Santos, Miguel M. Castro, L. Filipe C. Bourguet, William Schubert, Michael Laudet, Vincent	2014	A mollusk retinoic acid receptor (RAR) ortholog sheds light on the evolution of ligand binding	Endocrinology	Nuclear receptors are transcription factors that regulate networks of target genes in response to small molecules. There is a strong bias in our knowledge of these receptors because they were mainly characterized in classical model organisms, mostly vertebrates. Therefore, the evolutionary origins of specific ligand-receptor couples still remain elusive. Here we present the identification and cha…	https://doi.org/10.1210/en.2014-1181	Gutierrez-Mazariegos et al., 2014	NO	YES	NO	Assessment A							Probably High Risk	Probably Low Risk	Probably Low Risk	Probably High Risk	Probably High Risk	Definitely High Risk	Level 2
98.2	Konstantinos	Gutierrez-Mazariegos, Juliana Nadendla, Eswar Kumar Lima, Daniela Pierzchalski, Keely Jones, Jace W. Kane, Maureen Nishikawa, Jun Ichi Hiromori, Youhei Nakanishi, Tsuyoshi Santos, Miguel M. Castro, L. Filipe C. Bourguet, William Schubert, Michael Laudet, Vincent	2014	A mollusk retinoic acid receptor (RAR) ortholog sheds light on the evolution of ligand binding	Endocrinology	Nuclear receptors are transcription factors that regulate networks of target genes in response to small molecules. There is a strong bias in our knowledge of these receptors because they were mainly characterized in classical model organisms, mostly vertebrates. Therefore, the evolutionary origins of specific ligand-receptor couples still remain elusive. Here we present the identification and cha…	https://doi.org/10.1210/en.2014-1181	Gutierrez-Mazariegos et al., 2014	YES	NO	NO	Assessment A	Probably High Risk	Probably Low Risk	Probably Low Risk	Probably High Risk	Definitely High Risk	Level 2
99.1	Konstantinos	Pryce, Kerri Samuel, Dahniel Lagares, Elsie Myrthil, Mathilde Bess, Fiana Harris, Ave Welsh, Christopher Carroll, Margaret A Catapane, Edward J	2015	Presence of Octopamine and an Octopamine Receptor in Crassostrea virginica.	In vivo	Octopamine is a biogenic amine first identified in octopus. It has been well studied in arthropods and a few gastropods, serving as a neurotransmitter and hormone. The presence of octopamine has rarely been reported in bivalves and has not been reported in Crassostrea virginica. We utilized HPLC to identify and measure octopamine in cerebral ganglia, visceral ganglia, gill, palps, mantle, heart a…	N/A	Pryce et al., 2015	YES	NO	NO	Assessment A	Probably High Risk	Probably High Risk	Probably Low Risk	Probably High Risk	Definitely High Risk	Level 3
99.2	Konstantinos	Pryce, Kerri Samuel, Dahniel Lagares, Elsie Myrthil, Mathilde Bess, Fiana Harris, Ave Welsh, Christopher Carroll, Margaret A Catapane, Edward J	2015	Presence of Octopamine and an Octopamine Receptor in Crassostrea virginica.	In vivo	Octopamine is a biogenic amine first identified in octopus. It has been well studied in arthropods and a few gastropods, serving as a neurotransmitter and hormone. The presence of octopamine has rarely been reported in bivalves and has not been reported in Crassostrea virginica. We utilized HPLC to identify and measure octopamine in cerebral ganglia, visceral ganglia, gill, palps, mantle, heart a…	N/A	Pryce et al., 2015	NO	YES	NO	Assessment A							Probably High Risk	Not applicable	Definitely High Risk	Probably Low Risk	Probably High Risk	Definitely High Risk	Level 3
100	Konstantinos	Tran, Thi Kim Anh MacFarlane, Geoff R. Kong, Richard Yuen Chong O'Connor, Wayne A. Yu, Richard Man Kit	2016	Potential mechanisms underlying estrogen-induced expression of the molluscan estrogen receptor (ER) gene	Aquatic Toxicology	In vertebrates, estrogens and estrogen mimicking chemicals modulate gene expression mainly through a genomic pathway mediated by the estrogen receptors (ERs). Although the existence of an ER orthologue in the mollusc genome has been known for some time, its role in estrogen signalling has yet to be deciphered. This is largely due to its constitutive (ligand-independent) activation and a limited m…	https://doi.org/10.1016/j.aquatox.2016.08.015	Tran et al., 2016	NO	YES	NO	Assessment A							Definitely Low Risk	Probably Low Risk	Definitely Low Risk	Probably Low Risk	Probably High Risk	Probably Low Risk	Level 1
101	Konstantinos	Stange, Daniela Oehlmann, Jörg	2012	Identification of oestrogen-responsive transcripts in Potamopyrgus antipodarum	Journal of Molluscan Studies	The freshwater caenogastropod Potamopyrgus antipodarum is a promising test species for partial life-cycle toxicity testing and also for studies of endocrine disruptors. However, endocrine signalling pathways and the genes/transcripts involved are barely identified and characterized in this snail. We therefore performed whole transcriptome sequencing (454 pyrosequencing), selected transcripts that…	https://doi.org/10.1093/mollus/eys019	Stange et al., 2012	NO	YES	NO	Assessment A							Definitely Low Risk	Probably High Risk	Definitely High Risk	Probably Low Risk	Probably High Risk	Probably Low Risk	Level 2
102	Konstantinos	Agnese, Marisa Rosati, Luigi Prisco, Marina Borzacchiello, Luigi Abagnale, Ludovico Andreuccetti, Piero	2019	The expression of estrogen receptors during the Mytilus galloprovincialis ovarian cycle	Journal of Experimental Zoology Part A: Ecological and Integrative Physiology	The aim of this paper is to assess, by real-time polymerase chain reaction and in situ hybridization, the expression of estrogen receptors ER1 and ER2 during the ovarian cycle of Mytilus galloprovincialis. By considering four phases of the reproductive cycle, that is stasis and previtellogenic stage (Stage 0), early vitellogenesis (Stage I), vitellogenesis (Stage II), full-grown oocyte (Stage III…	https://doi.org/10.1002/jez.2272	Agnese et al., 2019	NO	YES	NO	Assessment A							Definitely Low Risk	Probably High Risk	Definitely High Risk	Probably Low Risk	Probably Low Risk	Probably High Risk	Level 2
103	Konstantinos	Urushitani, Hiroshi Katsu, Yoshinao Ohta, Yasuhiko Shiraishi, Hiroaki Iguchi, Taisen Horiguchi, Toshihiro	2013	Cloning and characterization of the retinoic acid receptor-like protein in the rock shell, Thais clavigera	Aquatic Toxicology	The organotin compounds have a high affinity for the retinoid X receptor (RXR), which is a transcriptional factor activated by retinoids that induce imposex in gastropods. However, the molecular mechanisms underlying the regulation of RXR and its related genes in gastropods remain unclear. We isolated a retinoic acid receptor (RAR)-like cDNA (TcRAR) in the rock shell, Thais clavigera, and examine…	https://doi.org/10.1016/j.aquatox.2013.09.008	Urushitani et al., 2013	NO	YES	NO	Assessment A							Probably High Risk	Probably Low Risk	Definitely Low Risk	Probably Low Risk	Probably High Risk	Probably High Risk	Level 2
104	Konstantinos	Jouaux, A. Blin, J. L. Adeline, B. Heude-Berthelin, C. Sourdaine, P. Mathieu, M. Kellner, K.	2013	Impact of energy storage strategies on gametogenesis and reproductive effort in diploid and triploid Pacific oysters Crassostrea gigas - Involvement of insulin signaling	Aquaculture	Gametogenesis of the Pacific oyster Crassostrea gigas follows an annual cycle. In this work, we used contrasting dietary conditions (fed and unfed) for a preconditioning treatment in order to impact glycogen storage supporting reproductive pathways in diploid and triploid animals before a broodstock conditioning treatment. In diploid oysters, food deprivation during preconditioning led to reduced…	https://doi.org/10.1016/j.aquaculture.2013.01.009	Jouaux et al., 2013	NO	YES	NO	Assessment A							Definitely Low Risk	Not applicable	Definitely High Risk	Probably Low Risk	Probably High Risk	Probably High Risk	Level 2
105	Konstantinos	Zhang, Yingying Wang, Qing Ji, Yinglu Zhang, Qian Wu, Huifeng Xie, Jia Zhao, Jianmin	2014	Identification and mRNA expression of two 17β-hydroxysteroid dehydrogenase genes in the marine mussel Mytilus galloprovincialis following exposure to endocrine disrupting chemicals	Environmental Toxicology and Pharmacology	17β-Hydroxysteroid dehydrogenases (17β-HSDs) are multifunctional enzymes involved in the metabolism of steroids, fatty acids, retinoids and bile acid. In this study, two novel types of 17β-HSDs (named as MgHsd17b10 and MgHsd17b12) were cloned from Mytilus galloprovincialis by using rapid amplification of cDNA ends (RACE) approaches. Sequence analysis showed that MgHsd17b10 and MgHsd17b12 encoded …	https://doi.org/10.1016/j.etap.2014.04.027	Zhang et al., 2014	NO	NO	YES	Assessment A														Definitely Low Risk	Probably Low Risk	Probably Low Risk	Probably High Risk	Probably Low Risk	Level 1
106	Konstantinos	Tan, Karsoon Guo, Zhicheng Zhang, Hongkuan Ma, Hongyu Li, Shengkang Zheng, Huaiping	2021	Carotenoids regulation in polymorphic noble scallops Chlamys nobilis under different light cycle	Aquaculture	Light cycle is an important factor affecting the total carotenoid content (TCC) in tissues of noble scallops Chlamys nobilis, but its regulatory mechanism is still unclear. In this study, adult polymorphic C. nobilis (Nan'ao Golden Scallop and common brown scallop) were exposed to three different light cycles (24L/0D, 12L/12D and 0L/24D) for 10 days. The expression of carotenoid related genes (Sc…	https://doi.org/10.1016/j.aquaculture.2020.735937	Tan et al., 2021	NO	YES	NO	Assessment A							Definitely Low Risk	Not applicable	Definitely High Risk	Probably Low Risk	Probably High Risk	Probably Low Risk	Level 2
107.1	Konstantinos	Juárez, Oscar E. López-Galindo, Laura Pérez-Carrasco, Leonel Lago-Lestón, Asunción Rosas, Carlos Cosmo, Anna Di Galindo-Sánchez, Clara E.	2019	Octopus maya white body show sex-specific transcriptomic profiles during the reproductive phase, with high differentiation in signaling pathways	PLoS ONE	White bodies (WB), multilobulated soft tissue that wraps the optic tracts and optic lobes, have been considered the hematopoietic organ of the cephalopods. Its glandular appearance and its lobular morphology suggest that different parts of the WB may perform different functions, but a detailed functional analysis of the octopus WB is lacking. The aim of this study is to describe the transcriptomi…	https://doi.org/10.1371/journal.pone.0216982	Juárez et al., 2019	NO	YES	NO	Assessment A							Definitely Low Risk	Not applicable	Definitely High Risk	Probably Low Risk	Probably Low Risk	Probably Low Risk	Level 2
107.2	Konstantinos	Juárez, Oscar E. López-Galindo, Laura Pérez-Carrasco, Leonel Lago-Lestón, Asunción Rosas, Carlos Cosmo, Anna Di Galindo-Sánchez, Clara E.	2019	Octopus maya white body show sex-specific transcriptomic profiles during the reproductive phase, with high differentiation in signaling pathways	PLoS ONE	White bodies (WB), multilobulated soft tissue that wraps the optic tracts and optic lobes, have been considered the hematopoietic organ of the cephalopods. Its glandular appearance and its lobular morphology suggest that different parts of the WB may perform different functions, but a detailed functional analysis of the octopus WB is lacking. The aim of this study is to describe the transcriptomi…	https://doi.org/10.1371/journal.pone.0216982	Juárez et al., 2019	NO	NO	YES	Assessment A														Definitely Low Risk	Probably High Risk	Probably Low Risk	Probably Low Risk	Probably Low Risk	Level 2
108	Konstantinos	Giraud-Billoud, Maximiliano Castro-Vazquez, Alfredo	2019	Aging and retinoid X receptor agonists on masculinization of female Pomacea canaliculata, with a critical appraisal of imposex evaluation in the Ampullariidae	Ecotoxicology and Environmental Safety	Ampullariidae are unique among gastropods in that females normally show a primordium of the copulatory apparatus (CApp). The aims of this study were (a) to quantitatively evaluate the development and growth of the female CApp with age; (b) to compare the effects of RXR and PPARγ agonists in adult females of known age and (c) to explore the effect of masculinizing RXR agonists on the expression of…	https://doi.org/10.1016/j.ecoenv.2018.10.096	Giraud-Billoud et al., 2019	NO	YES	NO	Assessment B							Not applicable	Not applicable	Not applicable	Probably Low Risk	Probably High Risk	Probably Low Risk	Level 2
109	Konstantinos	Pang, Zan Lü, Zhenming Wang, Maoting Gong, Li Liu, Bingjian Jiang, L. Liu, L.	2019	Characterization, relative abundances of mRNA transcripts, and subcellular localization of two forms of membrane progestin receptors (mPRs) in the common Chinese cuttlefish, Sepiella japonica	Animal Reproduction Science	The membrane progestin receptor (mPR) family has been characterized in several species, including fish, frogs, rats, and humans. Results of previous studies indicate mPRs mediate the rapid, nongenomic action of progestins. In this study, the full-length cDNA of Sepiella japonica mPR-beta (mPRβ) and mPR-gamma (mPRγ) were characterized. Furthermore, sjmPR mRNA relative abundances were assessed for …	https://doi.org/10.1016/j.anireprosci.2019.106107	Pang et al., 2019	NO	YES	NO	Assessment A							Definitely Low Risk	Probably High Risk	Probably Low Risk	Probably Low Risk	Probably High Risk	Probably High Risk	Level 2
110	Konstantinos	Lin, Chongyuan Guo, Chunyang Zhu, Xiaojing Wang, Danli Xu, Jilin Xu, Shanliang	2019	Ovarian transcriptome analysis of Mactra chinensis provides insights into genes expressed during the intermediate and ripening stages	Animal Reproduction Science	Enhancing the production of aquatic animals is very important for fishery management and aquaculture applications. Ovaries have important functions in producing oocytes and hormones. The Chinese clam (Mactra chinensis) is a nutritious saltwater shellfish. Significant biochemical changes take place during the sexual maturation of M. chinensis; however, the genetic mechanisms of this process are un…	https://doi.org/10.1016/j.anireprosci.2019.05.007	Lin et al., 2019	NO	NO	YES	Assessment A														Definitely Low Risk	Probably High Risk	Probably Low Risk	Probably Low Risk	Probably Low Risk	Level 2
111.1	Konstantinos	Tian, Shuangmei Pan, Luqing Sun, Xiaohua	2013	An investigation of endocrine disrupting effects and toxic mechanisms modulated by benzo[a]pyrene in female scallop Chlamys farreri	Aquatic Toxicology	The purpose of this study was to investigate the endocrine disrupting effects induced by benzo[. a]pyrene (B[. a]P) and explore the underlying mechanisms in mollusks. In this study, sexually mature female Chlamys farreri were exposed to benzo[. a]pyrene for 10 days at four different concentrations as 0, 0.025, 0.5 and 10. μg/L. Sex steroids were identified and quantified by electrochemiluminescen…	https://doi.org/10.1016/j.aquatox.2013.09.031	Tian et al., 2013	YES	NO	NO	Assessment B	Not applicable	Not applicable	Probably Low Risk	Probably High Risk	Probably High Risk	Level 2
111.2	Konstantinos	Tian, Shuangmei Pan, Luqing Sun, Xiaohua	2013	An investigation of endocrine disrupting effects and toxic mechanisms modulated by benzo[a]pyrene in female scallop Chlamys farreri	Aquatic Toxicology	The purpose of this study was to investigate the endocrine disrupting effects induced by benzo[. a]pyrene (B[. a]P) and explore the underlying mechanisms in mollusks. In this study, sexually mature female Chlamys farreri were exposed to benzo[. a]pyrene for 10 days at four different concentrations as 0, 0.025, 0.5 and 10. μg/L. Sex steroids were identified and quantified by electrochemiluminescen…	https://doi.org/10.1016/j.aquatox.2013.09.031	Tian et al., 2013	NO	YES	NO	Assessment B							Not applicable	Not applicable	Not applicable	Probably Low Risk	Probably High Risk	Probably High Risk	Level 2
111.3	Konstantinos	Tian, Shuangmei Pan, Luqing Sun, Xiaohua	2013	An investigation of endocrine disrupting effects and toxic mechanisms modulated by benzo[a]pyrene in female scallop Chlamys farreri	Aquatic Toxicology	The purpose of this study was to investigate the endocrine disrupting effects induced by benzo[. a]pyrene (B[. a]P) and explore the underlying mechanisms in mollusks. In this study, sexually mature female Chlamys farreri were exposed to benzo[. a]pyrene for 10 days at four different concentrations as 0, 0.025, 0.5 and 10. μg/L. Sex steroids were identified and quantified by electrochemiluminescen…	https://doi.org/10.1016/j.aquatox.2013.09.031	Tian et al., 2013	NO	NO	YES	Assessment B														Not applicable	Not applicable	Probably Low Risk	Probably High Risk	Probably High Risk	Level 2
112	Konstantinos	Dokmak, Hebat Allah A.S. El-Emam, Mohamed A. Mossalem, Hanan S. El-Tayeb, Tarek A. Khalil, Magdy T.	2021	Impact of carbamide perhydrate on the snail bulinus truncatus, the intermediate host of schistosoma haematobium	Egyptian Journal of Aquatic Biology and Fisheries	Control of the snail Bulinus truncatus is an essential component in elimination of the parasite Schistosoma haematobium in Egypt. Carbamide perhydrate, as a disinfectant and bleaching agent in cosmetics and pharmacioticals, was bio-assayed against B. truncatus snails. It was toxic to these snails with LC90 of 138.54 ppm after 24-h of exposure. It caused significant detrimental effects on the tota…	https://doi.org/10.21608/ejabf.2021.172770	Dokmak et al, 2021	YES	NO	NO	Assessment B	Not applicable	Not applicable	Probably High Risk	Probably High Risk	Probably Low Risk	Level 2
113.1	Konstantinos	Ding, Min Jiang, Shanshan Miao, Jingjing Pan, Luqing	2021	Possible roles of gonadotropin-releasing hormone (GnRH) and melatonin in the control of gonadal development of clam Ruditapes philippinarum	Comparative Biochemistry and Physiology -Part A : Molecular and Integrative Physiology	Gonadotropin-releasing Hormone (GnRH) is a key reproductive endocrine regulator, and melatonin is considered as a potent candidate in the regulation of photoperiod-related reproductive endocrinology. Nevertheless, their function during gonadal development of molluscs has not been uncovered yet. In the present study, RNAi of GnRH and melatonin injection were conducted on marine bivalve manila clam…	https://doi.org/10.1016/j.cbpa.2021.111059	Ding et al., 2021	NO	NO	YES	Assessment A														Definitely Low Risk	Probably High Risk	Probably Low Risk	Probably High Risk	Probably Low Risk	Level 2
113.2	Konstantinos	Ding, Min Jiang, Shanshan Miao, Jingjing Pan, Luqing	2021	Possible roles of gonadotropin-releasing hormone (GnRH) and melatonin in the control of gonadal development of clam Ruditapes philippinarum	Comparative Biochemistry and Physiology -Part A : Molecular and Integrative Physiology	Gonadotropin-releasing Hormone (GnRH) is a key reproductive endocrine regulator, and melatonin is considered as a potent candidate in the regulation of photoperiod-related reproductive endocrinology. Nevertheless, their function during gonadal development of molluscs has not been uncovered yet. In the present study, RNAi of GnRH and melatonin injection were conducted on marine bivalve manila clam…	https://doi.org/10.1016/j.cbpa.2021.111059	Ding et al., 2021	NO	YES	NO	Assessment A							Definitely Low Risk	Not applicable	Definitely High Risk	Probably Low Risk	Probably High Risk	Probably Low Risk	Level 2
114	Konstantinos	Wang, Feifei Cai, Wenqian Shi, Wenzhuo Wu, Haiwen Shen, Qian He, Yanan Cui, Song An, Lihui	2021	Single molecule real-time sequencing revealing novel insights on the response to estrogen and androgen exposure in freshwater snails	Aquatic Toxicology	The molecular mode of action underpinning the response of mollusks exposure to endocrine disrupting chemicals (EDCs) remains unclear due to a lack of available information regarding their genome. Single molecule real-time (SMRT) sequencing makes it possible to reveal molecular mechanisms by direct sequencing of full-length transcripts. In the present study, the transcriptome profile of the freshw…	https://doi.org/10.1016/j.aquatox.2021.105953	Wang et al., 2021	NO	YES	NO	Assessment B							Not applicable	Not applicable	Not applicable	Probably Low Risk	Probably High Risk	Probably High Risk	Level 2
115	Konstantinos	Bouétard, Anthony Besnard, Anne Laure Vassaux, Danièle Lagadic, Laurent Coutellec, Marie Agnès	2013	Impact of the redox-cycling herbicide diquat on transcript expression and antioxidant enzymatic activities of the freshwater snail Lymnaea stagnalis	Aquatic Toxicology	The presence of pesticides in the environment results in potential unwanted effects on non-target species. Freshwater organisms inhabiting water bodies adjacent to agricultural areas, such as ditches, ponds and marshes, are good models to test such effects as various pesticides may reach these habitats through several ways, including aerial drift, run-off, and drainage. Diquat is a non-selective …	https://doi.org/10.1016/j.aquatox.2012.11.013	Bouétard et al., 2013	NO	YES	NO	Assessment B							Not applicable	Not applicable	Not applicable	Probably Low Risk	Probably High Risk	Probably Low Risk	Level 2
116	Konstantinos	White, Sean H. Carter, Christopher J. Magoski, Neil S.	2014	A potentially novel nicotinic receptor in Aplysia neuroendocrine cells	Journal of Neurophysiology	Nicotinic receptors form a diverse group of ligand-gated ionotropic receptors with roles in both synaptic transmission and the control of excitability. In the bag cell neurons of Aplysia, acetylcholine activates an ionotropic receptor, which passes inward current to produce a long-lasting afterdischarge and hormone release, leading to reproduction. While testing the agonist profile of the choline…	https://doi.org/10.1152/jn.00796.2013	White et al., 2014	NO	YES	NO	Assessment A							Definitely Low Risk	Not applicable	Probably Low Risk	Probably Low Risk	Probably High Risk	Probably Low Risk	Level 1
117	Konstantinos	Fiorini, Rosamaria Ventrella, Vittoria Trombetti, Fabiana Fabbri, Micaela Pagliarani, Alessandra Nesci, Salvatore	2019	Lipid-protein interactions in mitochondrial membranes from bivalve mollusks: molecular strategies in different species	Comparative Biochemistry and Physiology Part - B: Biochemistry and Molecular Biology	The mitochondrial F1FO-ATPase, the key enzyme in cell bioenergetics, apparently works in the same way in mollusks and in mammals. We previously pointed out a raft-like arrangement in mussel gill mitochondrial membranes, which apparently distinguishes bivalve mollusks from mammals. To explore the relationship between the microenvironmental features and the enzyme activity, the physico-chemical fea…	https://doi.org/10.1016/j.cbpb.2018.08.010	Fiorini et al., 2019	YES	NO	NO	Assessment A	Probably High Risk	Not applicable	Probably Low Risk	Probably High Risk	Probably Low Risk	Level 2
118	Konstantinos	Huang, Wen Xu, Fei Li, Juan Li, Li Que, Huayong Zhang, Guofan	2015	Evolution of a novel nuclear receptor subfamily with emphasis on the member from the Pacific oyster Crassostrea gigas	Gene	Nuclear receptors (NRs) belong to the transcription factor superfamily that regulates development, homeostasis, differentiation, and reproduction in metazoans via control of gene expression. Recently, rapid advances in genome projects on various metazoans have provided new opportunities for studying the evolution and function of NRs. Typically structured NRs are divided into six subfamilies. Here…	https://doi.org/10.1016/j.gene.2015.04.082	Huang et al., 2015	NO	YES	NO	Assessment A							Definitely Low Risk	Probably Low Risk	Definitely Low Risk	Probably Low Risk	Probably High Risk	Probably High Risk	Level 2
119.1	Konstantinos	Wang, Shuang Ji, Chenglong Li, Fei Zhan, Junfei Sun, Tao Tang, Jianhui Wu, Huifeng	2021	Tetrabromobisphenol A induced reproductive endocrine-disrupting effects in mussel Mytilus galloprovincialis	Journal of Hazardous Materials	Tetrabromobisphenol A (TBBPA) pollution in marine environmental media poses great risks to marine organisms due to its potential endocrine-disrupting effects. However, limited attention of TBBPA's endocrine-disrupting effects has been paid on marine invertebrates. In this work, the reproductive endocrine-disrupting effects of TBBPA were evaluated by observing the gametes development, quantifying …	https://doi.org/10.1016/j.jhazmat.2021.126228	Wang et al., 2021	YES	NO	NO	Assessment A	Probably Low Risk	Probably High Risk	Probably Low Risk	Probably High Risk	Definitely Low Risk	Level 2
119.2	Konstantinos	Wang, Shuang Ji, Chenglong Li, Fei Zhan, Junfei Sun, Tao Tang, Jianhui Wu, Huifeng	2021	Tetrabromobisphenol A induced reproductive endocrine-disrupting effects in mussel Mytilus galloprovincialis	Journal of Hazardous Materials	Tetrabromobisphenol A (TBBPA) pollution in marine environmental media poses great risks to marine organisms due to its potential endocrine-disrupting effects. However, limited attention of TBBPA's endocrine-disrupting effects has been paid on marine invertebrates. In this work, the reproductive endocrine-disrupting effects of TBBPA were evaluated by observing the gametes development, quantifying …	https://doi.org/10.1016/j.jhazmat.2021.126228	Wang et al., 2021	NO	NO	YES	Assessment A														Probably High Risk	Probably High Risk	Probably Low Risk	Probably High Risk	Definitely Low Risk	Level 2
120	Konstantinos	Zhang, Yang Yu, Feng Li, Jun Tong, Ying Zhang, Yuehuan Yu, Ziniu	2014	The first invertebrate RIG-I-like receptor (RLR) homolog gene in the pacific oyster Crassostrea gigas	Fish and Shellfish Immunology	Retinoic acid-inducible gene I (RIG-I)-like receptor (RLR) is a pivotal receptor that detects numerous RNA and DNA viruses and mediates the innate induction of interferons and pro-inflammatory cytokines upon viral infection. In the present study, we cloned and characterized the first RIG-I gene in a marine mollusk, Crassostrea gigas, and designated it as CgRIG-I. The full-length CgRIG-I cDNA is 3…	https://doi.org/10.1016/j.fsi.2014.07.029	Zhang et al., 2014	NO	YES	NO	Assessment A							Definitely Low Risk	Probably High Risk	Probably Low Risk	Probably Low Risk	Probably High Risk	Probably High Risk	Level 2
121	Konstantinos	Vogeler, Susanne Bean, Tim P. Lyons, Brett P. Galloway, Tamara S.	2016	Dynamics of nuclear receptor gene expression during Pacific oyster development	BMC Developmental Biology	Background: Nuclear receptors are a highly conserved set of ligand binding transcription factors, with essential roles regulating aspects of vertebrate and invertebrate biology alike. Current understanding of nuclear receptor regulated gene expression in invertebrates remains sparse, limiting our ability to elucidate gene function and the conservation of developmental processes across phyla. Here…	https://doi.org/10.1186/s12861-016-0129-6	Vogeler et al., 2016	NO	YES	NO	Assessment A							Definitely Low Risk	Not applicable	Definitely High Risk	Probably Low Risk	Probably High Risk	Probably Low Risk	Level 2
122	Konstantinos	Zhang, Hui Pan, Luqing Zhang, Lin	2012	Molecular cloning and characterization of estrogen receptor gene in the Scallop Chlamys farreri: Expression profiles in response to endocrine disrupting chemicals	Comparative Biochemistry and Physiology - C Toxicology and Pharmacology	In order to gain insights into the mechanism of sex steroid signaling in molluscs, the full-length cDNA of estrogen receptor (ER) was isolated and characterized from Chlamys farreri for the first time. The positions of cysteine residues and other residues around them that constitute the two zinc finger motifs and the P-box are conserved. Phylogenetic analysis revealed that the CfER is an ortholog…	https://doi.org/10.1016/j.cbpc.2012.03.007	Zhang et al., 2012	NO	YES	NO	Assessment A							Definitely Low Risk	Probably Low Risk	Probably Low Risk	Probably Low Risk	Probably High Risk	Definitely High Risk	Level 2
123.1	Konstantinos	Song, Ying Miao, Jingjing Pan, Luqing Wang, Xin	2016	Exposure to2,2',4,4'-tetrabromodiphenyl ether (BDE-47) alters thyroid hormone levels and thyroid hormone-regulated gene transcription in manila clam Ruditapes philippinarum	Chemosphere	Polybrominated diphenyl ethers (PBDEs) have the potential to disturb the thyroid endocrine system in vertebrates, but little is known about the disruptive effects of PBDEs on marine bivalves. In this study, we first examined the effects of BDE-47 exposure on growth of juvenile manila clams Ruditapes philippinarum. The result showed that 1.0 and 10 μg L-1 BDE-47 had adverse effects on 14-d shell-l…	https://doi.org/10.1016/j.chemosphere.2016.02.049	Song et al., 2016	YES	NO	NO	Assessment A	Probably Low Risk	Probably High Risk	Probably Low Risk	Probably High Risk	Probably Low Risk	Level 2
123.2	Konstantinos	Song, Ying Miao, Jingjing Pan, Luqing Wang, Xin	2016	Exposure to2,2',4,4'-tetrabromodiphenyl ether (BDE-47) alters thyroid hormone levels and thyroid hormone-regulated gene transcription in manila clam Ruditapes philippinarum	Chemosphere	Polybrominated diphenyl ethers (PBDEs) have the potential to disturb the thyroid endocrine system in vertebrates, but little is known about the disruptive effects of PBDEs on marine bivalves. In this study, we first examined the effects of BDE-47 exposure on growth of juvenile manila clams Ruditapes philippinarum. The result showed that 1.0 and 10 μg L-1 BDE-47 had adverse effects on 14-d shell-l…	https://doi.org/10.1016/j.chemosphere.2016.02.049	Song et al., 2016	NO	NO	YES	Assessment A														Definitely Low Risk	Probably High Risk	Probably Low Risk	Probably High Risk	Probably Low Risk	Level 2
124.1	Konstantinos	Deng, Xuxu Pan, Luqing Cai, Yuefeng Jin, Qian	2016	Transcriptomic changes in the ovaries of scallop Chlamys farreri exposed to benzo[a]pyrene	Genes and Genomics	In this study, digital gene expression (DGE) sequencing technology was used to identify alterations in gene transcription of the ovarian tissue of Chlamys farreri (C. farreri) exposed to benzo[a]pyrene (BaP) pollutants. A total of 124 genes were detected differentially expressed with 42 up-regulated and 82 down-regulated genes in BaP DGE libraries. Gene ontology annotation and kyoto encyclopedia …	https://doi.org/10.1007/s13258-016-0397-3	Deng et al., 2016	NO	NO	YES	Assessment B														Not applicable	Not applicable	Probably Low Risk	Probably High Risk	Probably High Risk	Level 2
124.2	Konstantinos	Deng, Xuxu Pan, Luqing Cai, Yuefeng Jin, Qian	2016	Transcriptomic changes in the ovaries of scallop Chlamys farreri exposed to benzo[a]pyrene	Genes and Genomics	In this study, digital gene expression (DGE) sequencing technology was used to identify alterations in gene transcription of the ovarian tissue of Chlamys farreri (C. farreri) exposed to benzo[a]pyrene (BaP) pollutants. A total of 124 genes were detected differentially expressed with 42 up-regulated and 82 down-regulated genes in BaP DGE libraries. Gene ontology annotation and kyoto encyclopedia …	https://doi.org/10.1007/s13258-016-0397-3	Deng et al., 2016	NO	YES	NO	Assessment B							Not applicable	Not applicable	Definitely High Risk	Probably Low Risk	Probably High Risk	Probably High Risk	Level 2
125	Konstantinos	Baynes, Alice Montagut Pino, Gemma Duong, Giang Huong Lockyer, Anne E. McDougall, Carmel Jobling, Susan Routledge, Edwin J.	2019	Early embryonic exposure of freshwater gastropods to pharmaceutical 5-alpha-reductase inhibitors results in a surprising open-coiled “banana-shaped” shell	Scientific Reports	In vertebrates, the steroidogenesis enzyme 5α-reductase converts testosterone to the more potent androgen 5α-dihydrotestosterone. Homologues of 5α-reductase genes have been identified in molluscs. However, recent findings suggest that vertebrate-type steroid androgens are not utilised in molluscan reproductive development. Genomic searches have revealed that molluscs do not possess many of the st…	https://doi.org/10.1038/s41598-019-52850-x	Baynes et al., 2019	NO	NO	YES	Assessment A														Definitely Low Risk	Probably High Risk	Probably Low Risk	Probably Low Risk	Probably Low Risk	Level 2
126	Konstantinos	Prisco, Marina Agnese, Marisa De Marino, Adriano Andreuccetti, Piero Rosati, Luigi	2017	Spermatogenic Cycle and Steroidogenic Control of Spermatogenesis in Mytilus galloprovincialis Collected in the Bay of Naples	Anatomical Record	The aim of the present article was to study the spermatogenic cycle of Mytilus galloprovincialis collected in the Bay of Naples during a whole year and to acquire new insights into the mechanism of control. Knowledge of the Mytilus cycle in this geographic area is of particular interest as, to the best of our knowledge, the male gonad cycle has been hitherto unexplored. Testis organization was ev…	https://doi.org/10.1002/ar.23626	Prisco et al., 2017	NO	NO	YES	Assessment A														Probably High Risk	Probably High Risk	Probably Low Risk	Probably High Risk	Probably High Risk	Level 3
127.1	Konstantinos	Liu, Peipei Miao, Jingjing Song, Ying Pan, Luqing Yin, Pengfei	2017	Effects of 2,2',4,4'-tetrabromodipheny ether (BDE-47) on gonadogenesis of the manila clam Ruditapes philippinarum	Aquatic Toxicology	The reported adverse effects of Polybrominated diphenyl ether (PBDE) congeners on gonadogenesis in fish may also occur in marine bivalves especially the burrowing species such as manila clam Ruditapes philippinarum. In this study, clams were exposed to BDE-47 for 25 days at 0, 0.1 and 1 μg/L. By using the water temperature control method, gonadal maturation from resting to ripe stage were observe…	https://doi.org/10.1016/j.aquatox.2017.10.022	Liu et al., 2017	YES	NO	NO	Assessment B	Not applicable	Not applicable	Probably Low Risk	Probably High Risk	Probably Low Risk	Level 2
127.2	Konstantinos	Liu, Peipei Miao, Jingjing Song, Ying Pan, Luqing Yin, Pengfei	2017	Effects of 2,2',4,4'-tetrabromodipheny ether (BDE-47) on gonadogenesis of the manila clam Ruditapes philippinarum	Aquatic Toxicology	The reported adverse effects of Polybrominated diphenyl ether (PBDE) congeners on gonadogenesis in fish may also occur in marine bivalves especially the burrowing species such as manila clam Ruditapes philippinarum. In this study, clams were exposed to BDE-47 for 25 days at 0, 0.1 and 1 μg/L. By using the water temperature control method, gonadal maturation from resting to ripe stage were observe…	https://doi.org/10.1016/j.aquatox.2017.10.022	Liu et al., 2017	NO	NO	YES	Assessment B														Not applicable	Not applicable	Probably Low Risk	Probably High Risk	Probably Low Risk	Level 2
128	Konstantinos	Vöcking, Oliver Leclère, Lucas Hausen, Harald	2021	The rhodopsin-retinochrome system for retinal re-isomerization predates the origin of cephalopod eyes	BMC Ecology and Evolution	Background: The process of photoreception in most animals depends on the light induced isomerization of the chromophore retinal, bound to rhodopsin. To re-use retinal, the all-trans-retinal form needs to be re-isomerized to 11-cis-retinal, which can be achieved in different ways. In vertebrates, this mostly includes a stepwise enzymatic process called the visual cycle. The best studied re-isomeri…	https://doi.org/10.1186/s12862-021-01939-x	Vöcking et al., 2021	NO	NO	YES	Assessment A														Probably Low Risk	Probably Low Risk	Probably Low Risk	Probably Low Risk	Definitely High Risk	Level 1
129	Konstantinos	Huang, Wen Wu, Qian Xu, Fei Li, Li Li, Juan Que, Huayong Zhang, Guofan	2020	Functional characterization of retinoid X receptor with an emphasis on the mediation of organotin poisoning in the Pacific oyster (Crassostrea gigas)	Gene	Marine mollusks suffer harmful effects due to environmental organotin compounds such as tributyltin (TBT) and triphenyltin (TPT). It is known that gastropod imposex caused by organotins is mediated by a key nuclear receptor, retinoid X receptor (RXR). The organotin-mediated toxic effects on oysters grown in seawater include a thicker shell, incomplete growth, disrupted development and a high rate…	https://doi.org/10.1016/j.gene.2020.144780	Huang et al., 2020	NO	YES	NO	Assessment A							Definitely Low Risk	Probably Low Risk	Definitely Low Risk	Probably Low Risk	Probably High Risk	Probably High Risk	Level 2
130	Konstantinos	Huang, Wen Xu, Fei Qu, Tao Li, Li Que, Huayong Zhang, Guofan	2015	Iodothyronine deiodinase gene analysis of the Pacific oyster Crassostrea gigas reveals possible conservation of thyroid hormone feedback regulation mechanism in mollusks	Chinese Journal of Oceanology and Limnology	Iodothyronine deiodinase catalyzes the initiation and termination of thyroid hormones (THs) effects, and plays a central role in the regulation of thyroid hormone level in vertebrates. In non-chordate invertebrates, only one deiodinase has been identified in the scallop Chlamys farreri. Here, two deiodinases were cloned in the Pacific oyster Crassostrea gigas (CgDx and CgDy). The characteristic i…	https://doi.org/10.1007/s00343-015-4300-x	Huang et al., 2015	NO	NO	YES	Assessment A														Definitely Low Risk	Probably Low Risk	Probably Low Risk	Probably High Risk	Probably High Risk	Level 2
131.1	Konstantinos	Takishita, Kiyotaka Takaki, Yoshihiro Chikaraishi, Yoshito Ikuta, Tetsuro Ozawa, Genki Yoshida, Takao Ohkouchi, Naohiko Fujikura, Katsunori	2017	Genomic evidence thatmethanotrophic endosymbionts likely providedeep-sea bathymodiolus musselswith a sterol intermediate in cholesterol biosynthesis	Genome Biology and Evolution	Sterols are key cyclic triterpenoid lipid components of eukaryotic cellularmembranes,which are synthesized through complexmultienzyme pathways. Similar tomost animals, Bathymodiolus mussels,which inhabit deep-sea chemosynthetic ecosystems and harbor methanotrophic and/or thiotrophic bacterial endosymbionts, possess cholesterol as their main sterol. Based on the stable carbon isotope analyses, it …	https://doi.org/10.1093/gbe/evx082	Takishita et al., 2017	NO	NO	YES	Assessment A														Probably Low Risk	Probably Low Risk	Probably Low Risk	Probably High Risk	Definitely High Risk	Level 2
131.2	Konstantinos	Takishita, Kiyotaka Takaki, Yoshihiro Chikaraishi, Yoshito Ikuta, Tetsuro Ozawa, Genki Yoshida, Takao Ohkouchi, Naohiko Fujikura, Katsunori	2017	Genomic evidence thatmethanotrophic endosymbionts likely providedeep-sea bathymodiolus musselswith a sterol intermediate in cholesterol biosynthesis	Genome Biology and Evolution	Sterols are key cyclic triterpenoid lipid components of eukaryotic cellularmembranes,which are synthesized through complexmultienzyme pathways. Similar tomost animals, Bathymodiolus mussels,which inhabit deep-sea chemosynthetic ecosystems and harbor methanotrophic and/or thiotrophic bacterial endosymbionts, possess cholesterol as their main sterol. Based on the stable carbon isotope analyses, it …	https://doi.org/10.1093/gbe/evx082	Takishita et al., 2017	YES	NO	NO	Assessment A	Probably High Risk	Not applicable	Probably Low Risk	Probably High Risk	Definitely High Risk	Level 3
132.1	Konstantinos	Gust, M. Gagné, F. Berlioz-Barbier, A. Besse, J. P. Buronfosse, T. Tournier, M. Tutundjian, R. Garric, J. Cren-Olivé, C.	2014	Caged mudsnail Potamopyrgus antipodarum (Gray) as an integrated field biomonitoring tool: Exposure assessment and reprotoxic effects of water column contamination	Water Research	This study highlights the usefulness of gastropods for water quality monitoring. Gastropods were caged upstream and downstream of an effluent discharge. Exposure was assessed by measurement of organic contaminants in water. Contamination of the Potamopyrgus antipodarum mudsnail was also measured using innovative techniques at the end of the 42 days of exposure. Biological effects were measured at…	https://doi.org/10.1016/j.watres.2014.01.057	Gust et al., 2014	YES	NO	NO	Assessment B	Not applicable	Not applicable	Probably Low Risk	Probably High Risk	Probably Low Risk	Level 2
132.2	Konstantinos	Gust, M. Gagné, F. Berlioz-Barbier, A. Besse, J. P. Buronfosse, T. Tournier, M. Tutundjian, R. Garric, J. Cren-Olivé, C.	2014	Caged mudsnail Potamopyrgus antipodarum (Gray) as an integrated field biomonitoring tool: Exposure assessment and reprotoxic effects of water column contamination	Water Research	This study highlights the usefulness of gastropods for water quality monitoring. Gastropods were caged upstream and downstream of an effluent discharge. Exposure was assessed by measurement of organic contaminants in water. Contamination of the Potamopyrgus antipodarum mudsnail was also measured using innovative techniques at the end of the 42 days of exposure. Biological effects were measured at…	https://doi.org/10.1016/j.watres.2014.01.057	Gust et al., 2014	NO	YES	NO	Assessment B							Not applicable	Not applicable	Not applicable	Probably Low Risk	Probably High Risk	Probably Low Risk	Level 2
133	Konstantinos	Nuurai, Parinyaporn Wanichanon, Chaitip Wanichanon, Ratanasate	2020	Effect of gonadotropin releasing hormone on the expression of luteinizing hormone and estrogen in the nerve ganglia and ovary of a tropical abalone, Haliotis asinina Linnaeus	Acta Histochemica	Gonadotropin releasing hormone (GnRH) is a peptide brain hormone that is involved in the regulation of reproduction in vertebrates via stimulation of the secretion of the pituitary hormones, luteinizing hormone (LH) and follicle-stimulating hormone (FSH), which in their turn stimulate sexual development and sex steroid hormone secretion by the gonads. The tropical abalone, Haliotis asinina, in co…	https://doi.org/10.1016/j.acthis.2019.151454	Nuurai et al., 2020	YES	NO	NO	Assessment A	Probably High Risk	Probably High Risk	Probably Low Risk	Probably High Risk	Probably High Risk	Level 3
134	Konstantinos	Knigge, Thomas Dahboul, Fatima Alain, Damien Monsinjon, Tiphaine	2015	The gametogenic cycle and oestradiol levels in the zebra mussel Dreissena polymorpha: A 1-year study	Journal of Molluscan Studies	As a common sessile filter feeder with high bioconcentration rates, Dreissena polymorpha is useful as a bioindicator species. Pollution and environmental factors influence the reproductive effort of these bivalves. Therefore, the evaluation of the gametogenic cycle is important for understanding environmentally-related physiological alterations in this dioecious species. Animals from an unpollute…	https://doi.org/10.1093/mollus/eyu056	Knigge et al., 2015	YES	NO	NO	Assessment A	Probably High Risk	Probably High Risk	Probably Low Risk	Probably High Risk	Probably Low Risk	Level 2
135	Konstantinos	Martínez-Pita, Inés Sánchez-Lazo, Clara Herrera, Marcelino	2016	A non-lethal method for establishing sexual maturation in mussels (Mytilus galloprovincialis (Lamarck, 1819)) during broodstock conditioning in hatcheries	Aquaculture International	The concentration of the sex steroids 17β-estradiol, testosterone and progesterone was determined by specific enzyme-linked immunosorbent assays in the hemolymph of the mussel Mytilusgalloprovincialis and related to its sexual maturation. A non-lethal hemolymph sampling procedure was used in mussels matured in controlled conditions of a hatchery. To our knowledge, this is the first study on sexua…	https://doi.org/10.1007/s10499-016-9981-4	Martínez-Pita et al., 2016	YES	NO	NO	Assessment A	Probably High Risk	Probably High Risk	Probably Low Risk	Probably High Risk	Probably Low Risk	Level 2
136	Konstantinos	Strehse, Jennifer S. Brenner, Matthias Kisiela, Michael Maser, Edmund	2020	The explosive trinitrotoluene (TNT) induces gene expression of carbonyl reductase in the blue mussel (Mytilus spp.): a new promising biomarker for sea dumped war relicts?	Archives of Toxicology	Millions of tons of all kind of munitions, including mines, bombs and torpedoes have been dumped after World War II in the marine environment and do now pose a new threat to the seas worldwide. Beside the acute risk of unwanted detonation, there is a chronic risk of contamination, because the metal vessels corrode and the toxic and carcinogenic explosives (trinitrotoluene (TNT) and metabolites) l…	https://doi.org/10.1007/s00204-020-02931-y	Strehse et al., 2020	NO	NO	YES	Assessment B														Not applicable	Not applicable	Probably Low Risk	Probably High Risk	Probably Low Risk	Level 2
137	Konstantinos	Carpenter, Sevanne Rothwell, Cailin M. Wright, Michelle L. de Hoog, Eric Walker, Sarah Hudson, Emma Spencer, Gaynor E.	2016	Extending the duration of long-term memories: Interactions between environmental darkness and retinoid signaling	Neurobiology of Learning and Memory	Retinoid signaling plays an important role in hippocampal-dependent vertebrate memories. However, we have previously demonstrated that retinoids are also involved in the formation of long-term implicit memory following operant conditioning of the invertebrate mollusc Lymnaea stagnalis. Furthermore, we have discovered an interaction between environmental light/dark conditions and retinoid signalin…	https://doi.org/10.1016/j.nlm.2016.09.008	Carpenter et al., 2016	NO	YES	NO	Assessment A							Probably High Risk	Probably High Risk	Definitely High Risk	Probably Low Risk	Probably Low Risk	Probably High Risk	Level 2
138.1	Konstantinos	De Lisa, E. Paolucci, M. Di Cosmo, A	2012	Conservative Nature of Oestradiol Signalling Pathways in the Brain Lobes of Octopus vulgaris Involved in Reproduction, Learning and Motor Coordination	Journal of Neuroendocrinology	Oestradiol plays crucial roles in the mammalian brain by modulating reproductive behaviour, neural plasticity and pain perception. The cephalopod Octopus vulgaris is considered, along with its relatives, to be the most behaviourally advanced invertebrate, although the neurophysiological basis of its behaviours, including pain perception, remain largely unknown. In the present study, using a combi…	https://doi.org/10.1111/j.1365-2826.2011.02240.x	De Lisa et al., 2012	NO	YES	NO	Assessment A							Definitely Low Risk	Probably High Risk	Definitely High Risk	Probably Low Risk	Probably High Risk	Probably High Risk	Level 2
138.2	Konstantinos	De Lisa, E. Paolucci, M. Di Cosmo, A	2012	Conservative Nature of Oestradiol Signalling Pathways in the Brain Lobes of Octopus vulgaris Involved in Reproduction, Learning and Motor Coordination	Journal of Neuroendocrinology	Oestradiol plays crucial roles in the mammalian brain by modulating reproductive behaviour, neural plasticity and pain perception. The cephalopod Octopus vulgaris is considered, along with its relatives, to be the most behaviourally advanced invertebrate, although the neurophysiological basis of its behaviours, including pain perception, remain largely unknown. In the present study, using a combi…	https://doi.org/10.1111/j.1365-2826.2011.02240.x	De Lisa et al., 2012	NO	NO	YES	Assessment A														Definitely Low Risk	Probably High Risk	Probably Low Risk	Probably High Risk	Probably High Risk	Level 2
139	Konstantinos	Meng, Xiangjing Li, Fei Wang, Xiaoqing Liu, Jialin Ji, Chenglong Wu, Huifeng	2019	Combinatorial immune and stress response, cytoskeleton and signal transduction effects of graphene and triphenyl phosphate (TPP) in mussel Mytilus galloprovincialis	Journal of Hazardous Materials	Owing to its unique surface properties, graphene can absorb environmental pollutants, thereby affecting their environmental behavior. Triphenyl phosphate (TPP) is a highly produced flame retardant. However, the toxicities of graphene and its combinations with contaminants remain largely unexplored. In this work, we investigated the toxicological effects of graphene and TPP to mussel Mytilus gallo…	https://doi.org/10.1016/j.jhazmat.2019.120778	Meng et al., 2019	NO	NO	YES	Assessment B														Not applicable	Not applicable	Probably Low Risk	Probably High Risk	Probably Low Risk	Level 2
140	Konstantinos	Bannister, Richard Beresford, Nicola Granger, David W. Pounds, Nadine A. Rand-Weaver, Mariann White, Roger Jobling, Susan Routledge, Edwin J.	2013	No substantial changes in estrogen receptor and estrogen-related receptor orthologue gene transcription in Marisa cornuarietis exposed to estrogenic chemicals	Aquatic Toxicology	Estrogen receptor orthologues in molluscs may be targets for endocrine disruptors, although mechanistic evidence is lacking. Molluscs are reported to be highly susceptible to effects caused by very low concentrations of environmental estrogens which, if substantiated, would have a major impact on the risk assessment of many chemicals. The present paper describes the most thorough evaluation to-da…	https://doi.org/10.1016/j.aquatox.2013.05.002	Bannister et al., 2013	NO	YES	NO	Assessment A							Probably Low Risk	Probably High Risk	Definitely High Risk	Probably Low Risk	Probably Low Risk	Definitely Low Risk	Level 2
141	Konstantinos	Gesto, Manuel Castro, L. Filipe C. Santos, Miguel Machado	2013	Differences in retinoid levels and metabolism among gastropod lineages: Imposex-susceptible gastropods lack the ability to store retinoids in the form of retinyl esters	Aquatic Toxicology	The presence of a complex retinoid system was long believed to be a chordate/vertebrate novelty. However, recent findings indicate otherwise since the gastropod mollusk Osilinus lineatus was found to have the capacity to store retinoids in the form of retinyl esters (REs), a key feature to maintain a homeostatic control of retinoid levels. Here, we investigated whether such a complex retinoid sys…	https://doi.org/10.1016/j.aquatox.2013.08.001	Gesto et al., 2013	YES	NO	NO	Assessment A	Probably Low Risk	Probably High Risk	Probably Low Risk	Probably High Risk	Probably Low Risk	Level 2
142	Konstantinos	Lesoway, Maryna P. Henry, Jonathan Q.	2021	Retinoids promote penis development in sequentially hermaphroditic snails	Developmental Biology	Sexual systems are surprisingly diverse, considering the ubiquity of sexual reproduction. Sequential hermaphroditism, the ability of an individual to change sex, has emerged multiple times independently across the animal kingdom. In molluscs, repeated shifts between ancestrally separate sexes and hermaphroditism are generally found at the level of family and above, suggesting recruitment of deepl…	https://doi.org/10.1016/j.ydbio.2021.06.013	Lesoway et al., 2021	NO	YES	NO	Assessment A							Definitely Low Risk	Probably High Risk	Probably Low Risk	Probably Low Risk	Probably Low Risk	Probably Low Risk	Level 2
142.2	Konstantinos	Lesoway, Maryna P. Henry, Jonathan Q.	2021	Retinoids promote penis development in sequentially hermaphroditic snails	Developmental Biology	Sexual systems are surprisingly diverse, considering the ubiquity of sexual reproduction. Sequential hermaphroditism, the ability of an individual to change sex, has emerged multiple times independently across the animal kingdom. In molluscs, repeated shifts between ancestrally separate sexes and hermaphroditism are generally found at the level of family and above, suggesting recruitment of deepl…	https://doi.org/10.1016/j.ydbio.2021.06.013	Lesoway et al., 2021	NO	NO	YES	Assessment A														Definitely Low Risk	Definitely Low Risk	Probably Low Risk	Definitely Low Risk	Probably Low Risk	Level 1
143	Konstantinos	Rothwell, Cailin M. Simmons, Jason Peters, Grace Spencer, Gaynor E.	2014	Novel interactive effects of darkness and retinoid signaling in the ability to form long-term memory following aversive operant conditioning	Neurobiology of Learning and Memory	The vitamin A metabolite, retinoic acid, is important for memory formation and hippocampal synaptic plasticity in vertebrate species. In our studies in the mollusc Lymnaea stagnalis, we have shown that retinoic acid plays a role in memory formation following operant conditioning of the aerial respiratory behaviour. Inhibition of either retinaldehyde dehydrogenase (RALDH) or the retinoid receptors…	https://doi.org/10.1016/j.nlm.2014.07.007	Rothwell et al., 2014	NO	NO	YES	Assessment A														Probably Low Risk	Probably High Risk	Probably Low Risk	Probably Low Risk	Probably High Risk	Level 2
144.1	Konstantinos	Tong, Ying Zhang, Yang Huang, Jiaomei Xiao, Shu Zhang, Yuehuan Li, Jun Chen, Jinhui Yu, Ziniu	2015	Transcriptomics analysis of crassostrea hongkongensis for the discovery of reproduction-related genes	PLoS ONE	Background The reproductive mechanisms of mollusk species have been interesting targets in biological research because of the diverse reproductive strategies observed in this phylum. These species have also been studied for the development of fishery technologies in molluscan aquaculture. Although the molecular mechanisms underlying the reproductive process have been well studied in animal models…	https://doi.org/10.1371/journal.pone.0134280	Tong et al., 2015	NO	YES	NO	Assessment A							Definitely Low Risk	Probably High Risk	Definitely High Risk	Probably Low Risk	Probably Low Risk	Probably High Risk	Level 2
144.2	Konstantinos	Tong, Ying Zhang, Yang Huang, Jiaomei Xiao, Shu Zhang, Yuehuan Li, Jun Chen, Jinhui Yu, Ziniu	2015	Transcriptomics analysis of crassostrea hongkongensis for the discovery of reproduction-related genes	PLoS ONE	Background The reproductive mechanisms of mollusk species have been interesting targets in biological research because of the diverse reproductive strategies observed in this phylum. These species have also been studied for the development of fishery technologies in molluscan aquaculture. Although the molecular mechanisms underlying the reproductive process have been well studied in animal models…	https://doi.org/10.1371/journal.pone.0134280	Tong et al., 2015	NO	NO	YES	Assessment A														Definitely Low Risk	Probably Low Risk	Probably Low Risk	Probably Low Risk	Probably High Risk	Level 1
145	Konstantinos	Urushitani, Hiroshi Katsu, Yoshinao Kagechika, Hiroyuki Sousa, Ana C.A. Barroso, Carlos M. Ohta, Yasuhiko Shiraishi, Hiroaki Iguchi, Taisen Horiguchi, Toshihiro	2018	Characterization and comparison of transcriptional activities of the retinoid X receptors by various organotin compounds in three prosobranch gastropods; Thais clavigera, Nucella lapillus and Babylonia japonica	Aquatic Toxicology	Two cDNAs of RXR were isolated, for the first time, from the ivory shell, Babylonia japonica, and the transcriptional activities were tested in vitro to compare with other gastropod (Thais clavigera and Nucella lapillus) RXR isoforms. The transcriptional activities of all of these RXR isoforms were significantly induced by mammalian RXR agonist, 9-cis retinoic acid (9cRA). The transcriptional act…	https://doi.org/10.1016/j.aquatox.2018.03.029	Urushitani et al., 2018	NO	YES	NO	Assessment A							Probably High Risk	Probably Low Risk	Definitely High Risk	Probably Low Risk	Probably High Risk	Probably High Risk	Level 2
146	Konstantinos	Cheour, Mohamed, Elgharsalli, Refka, Benmessaoud, Rimel, Bejaoui, Nejla	2014	Variation of steroid concentrations during the reproductive cycle of the snail Osilinus articulatus in the Kerkennah Islands (Gulf of Gabes, Tunisia)	Cahiers de Biologie Marine	In this paper, the levels of Testosterone (T) and Estradiol-17ß (E2) and their reciprocal ratios were determined in the ovaries and testes of the trochid model snail Osilinus articulatus by taking into account a putative relationship between the steroid levels and the reproductive cycle. Testosterone (T) and estradiol-17ß (E2) were measured by radio-immunoassay (RIA) in the gonad/digestive gland …	N/A	Cheour et al., 2014	YES	NO	NO	Assessment A	Probably High Risk	Probably High Risk	Probably Low Risk	Probably High Risk	Probably Low Risk	Level 2
147	Konstantinos	Chong Sánchez, Fabiola ;Enríquez Díaz, Martha ;Aldana Aranda, Dalila	2020	Sex hormones in Strombus pugilis (Mollusca: Gastropoda) in different gonadal stages	Bulletin of Marine Science	Sex hormones play an essential role in sexual differentiation, maintenance of sexual characteristics, gamete maturation, and mating behavior. However, very little is known about their dynamics in molluscs. We conducted a study on sex hormone (17β-estradiol, testosterone, and progesterone) concentrations in male and female Strombus pugilis to identify their variations at different gonadal stages. …	https://doi.org/10.5343/bms.2019.0094	Chong Sánchez et al., 2020	YES	NO	NO	Assessment A	Probably High Risk	Probably High Risk	Probably Low Risk	Probably High Risk	Probably Low Risk	Level 2

## Sheet: RoB summary score
			Assessment A: Mollusca AND Hormones - Risk of Bias												Assessment A: Mollusca AND Receptors - Risk of Bias categories													Assessment A: Mollusca AND Enzymes - Risk of Bias categories
								Internal validity criteria		Study design criteria					Level 1: All internal validity criteria must be rated as either "Definitely low risk" or "Probably low risk". The majority of study design criteria (≥2) must be rated as "Definitely low risk" or "Probably low risk". Level 2: Every study that meets neither Level 1 or Level 3 criteria. Level 3: All internal validity criteria must be rated as either "Definitely high risk of bias" or "Probably high r…					Internal validity criteria			Study design criteria					Level 1: All internal validity criteria must be rated as either "Definitely low risk" or "Probably low risk". The majority of study design criteria (≥2) must be rated as "Definitely low risk" or "Probably low risk". Level 2: Every study that meets neither Level 1 or Level 3 criteria. Level 3: All internal validity criteria must be rated as either "Definitely high risk of bias" or "Probably high r…					Internal validity criteria		Study design criteria
			Level 1: All internal validity criteria must be rated as either "Definitely low risk" or "Probably low risk". The majority of study design criteria (≥2) must be rated as "Definitely low risk" or "Probably low risk". Level 2: Studies that meet neither Level 1 or Level 3 criteria. Level 3: All internal validity criteria must be rated as either "Definitely high risk of bias" or "Probably high risk o…																	Verification of expression of receptor genes in molluscs	2. Comparison of nuclear receptor affiliation (sequence similarity analysis) using the conserved DNA binding domain (DBD) and ligand binding domain (LBD) with other invertebrate and vertebrate species:	Phylogenetic analysis - Estimation of homology amongst receptors	Strategy to minimise potential confounders	Within-study or between-study repetition	Statistics								Verification of expression of hormone-metabolising enzymes in molluscs	Phylogenetic analysis - Estimation of homology amongst hormone-metabolising enzymes	Strategy to minimise potential confounders	Within-study or between-study repetition	Statistics
								Identification of hormones in molluscs:	Verification of mechanism of action (MOA) of hormones:	Strategy to minimise potential confounders	Within-study or between-study repetition	Statistics
			++	Definitely low risk of bias
			+	Probably low risk of bias											++	Definitely low risk of bias												++	Definitely low risk of bias
			-	Probably high risk of bias											+	Probably low risk of bias												+	Probably low risk of bias
			--	Definitely high risk of bias											-	Probably high risk of bias												-	Probably high risk of bias
			Level 1 (Lower risk of bias)	"Definitely low risk" or "Probably low risk" for internal validity criteria AND "Definitely low risk" or "Probably low risk" for study design criteria (≥2).				+	+	– –	+	++			--	Definitely high risk of bias												--	Definitely high risk of bias
															Level 1 (Lower risk of bias)	"Definitely low risk" or "Probably low risk" for internal validity criteria AND "Definitely low risk" or "Probably low risk" for study design criteria (≥2).				++	++	++	–	+	+			Level 1 (Lower risk of bias)	"Definitely low risk" or "Probably low risk" for internal validity criteria AND "Definitely low risk" or "Probably low risk" for study design criteria (≥2).				++	+	++	+	++
			Level 2 (Moderate risk bias)	Studies that meet neither Level 1 or Level 3 criteria				– –	++	–	+	– –
															Level 2 (Moderate risk bias)	Studies that meet neither Level 1 or Level 3 criteria				–	– –	–	+	+	–			Level 2 (Moderate risk bias)	Studies that meet neither Level 1 or Level 3 criteria				– –	++	+	+	++
			Level 3 (Higher risk of bias)	"Definitely high risk" or "Probably high risk" for internal validity criteria AND "Definitely high risk" or "Probably high risk" for study design criteria (≥2).				– –	–	–	–	+
															Level 3 (Higher risk of bias)	"Definitely high risk" or "Probably high risk" for internal validity criteria AND "Definitely high risk" or "Probably high risk" for study design criteria (≥2).				–	–	–	– –	–	++			Level 3 (Higher risk of bias)	"Definitely high risk" or "Probably high risk" for internal validity criteria AND "Definitely high risk" or "Probably high risk" for study design criteria (≥2).				– –	–	–	++	–
			Assessment B - Risk of Bias categories
			Level 1: All study design criteria must be rated as either "Definitely low risk" or "Probably low risk". Level 2: Studies that meet neither Level 1 or Level 3 criteria. Level 3: All study design validity criteria must be rated as either "Definitely high risk of bias" or "Probably high risk of bias".					Study design criteria
								Strategy to minimise potential confounders	Within-study or between-study repetition	Statistics
			++	Definitely low risk of bias
			+	Probably low risk of bias
			-	Probably high risk of bias
			--	Definitely high risk of bias
			Level 1 (Lower risk of bias)	"Definitely low risk" or "Probably low risk" for all study design criteria.				+	+	++
			Level 2 (Moderate risk bias)	Studies that meet neither Level 1 or Level 3 criteria				–	+	– –
			Level 3 (Higher risk of bias)	"Definitely high risk" or "Probably high risk" for all study design criteria.				–	–	– –

## Sheet: Questionnaire
Risk-of-bias assessment
Mollusca AND Hormones
1.	Identification of hormones in molluscs:									Risk assessment score
	What type of analysis was used to measure hormone concentrations?
	Is the information about extraction and purification adequate?
	Did the analysis include details on: (1) accuracy (use of positive quality controls or spiked with internal standard (IS)), (2) linearity (limit of detection (LOD)), (3) precision (repeatability = inta-assay/inter-assay OR reproducibility = inter-laboratory assay)?
2.	Verification of the mechanism of action (MOA) of hormones									Risk assessment score
	Was a ligand binding assay used to examine the mechanism (MOA) of hormones (e.g. potential interaction with a tissue-specific receptor binding site) ?
3.	Strategy to minimise potential confounders:									Risk assessment score
	Was there a description of any methods used to minimise confounding factors?
	If no measures were used to minimise confounders, was this explictly stated and clearly explained?
4.	Within-study or between-study repetition									Risk assessment score
	Was the number of biological replicates (n) clearly defined?
	Did the study combine their biological measurements during analysis?
	Did the study perform an independent verification experiment?
5.	Statistics									Risk assessment score
	Was a statistical analysis used?
	Did the study include at least two of the statistical characteristics included in ARRIVA guidelines 2.0?
Mollusca AND Receptors
6.	Verification of expression of receptors in molluscs									Risk assessment score
	Did the method examine temporal and/or spatial distribution of the receptor’s DNA or RNA?
	Was there evidence of nuclear receptor activity in molluscs (binding to a ligand, up - or downregulated expression, etc)?
7.	Comparison of nuclear receptor affiliation (sequence similarity analysis) using the conserved DNA binding domain (DBD) and ligand binding domain (LBD) with other invertebrate and vertebrate species									Risk assessment score
	Did the study conduct a nuclear receptor affiliation analysis (based on DBD and LBD)?
8.	Phylogenetic analysis – estimation of orthology/homology among receptors									Risk assessment score
	Was a phylogenetic analysis (e.g. pylogenetic tree) conducted?
	What type of amino acid sequences were used for this analysis?
	Was homology compared with a range of species/order/class/phyla?
9.	Strategy to minimise potential confounders:									Risk assessment score
	Was there a description of any methods used to minimise confounding factors?
	If no measures were used to minimise confounders, was this explictly stated and clearly explained?
10.	Within-study or between-study repetition									Risk assessment score
	Was the number of biological replicates (n) clearly defined?
	Did the study combine their biological measurements during analysis?
	Did the study perform an independent verification experiment?
11.	Statistics									Risk assessment score
	Was a statistical analysis used?
	Did the study include at least two of the statistical characteristics included in ARRIVA guidelines 2.0?
Mollusca AND Enzymes
12.	Verification of expression of hormone-metabolising enzymes in molluscs:									Risk assessment score
	Did the method examine temporal and/or spatial distribution of the gene’s DNA or RNA that encodes the hormone-metabolising enzyme?
	Was there evidence of activity for the hormone-metabolising enzyme in molluscs (e.g. up - or downregulated expression of gene transcripts etc.)?
13.	Phylogenetic analysis – estimation of homology among hormone-metabolising enzymes									Risk assessment score
	Was a phylogenetic analysis (e.g. phylogenetic tree) conducted?
	Was homology compared with a range of species/order/class/phyla?
14.	Strategy to minimise potential confounders:									Risk assessment score
	Was there a description of any methods used to minimise confounding factors?
	If no measures were used to minimise confounders, was this explictly stated and clearly explained?
15.	Within-study or between-study repetition									Risk assessment score
	Was the number of biological replicates (n) clearly defined?
	Did the study combine their biological measurements during analysis?
	Did the study perform an independent verification experiment?
16.	Statistics									Risk assessment score
	Was a statistical analysis used?
	Did the study include at least two of the statistical characteristics included in ARRIVA guidelines 2.0?

## Sheet: S5_Risk of Bias tool and data
S5: Risk of Bias Tool and data
Mapping Molluscan Endocrinology: A Systematic and Critical Appraisal
Authors: Konstantinos Panagiotidis1*, Thomas H. Miller1 , Olwenn V. Martin2, Alice Baynes1
Affiliation addresses:
1Environmental Sciences, Departure of Life Sciences, Brunel University London, Kingston Ln, London, Uxbridge UB8 3PH
2Department of Arts and Science, Faculty of Arts & Humanities, University College London, Gower St, London WC1E 6BT
Correspondence: Konstantinos Panagiotidis (constantinospan@outlook.com)
